# Supplementary material for: Combinatorial network of transcriptional regulation and microRNA regulation in human cancer
Source: BMC Syst Biol. 2012 Jun 12;6:61. doi: 10.1186/1752-0509-6-61 (PMC3483236; doi:10.1186/1752-0509-6-61)
Supplement: Additional file 2 — The source codes/R functions for this study. [file 1752-0509-6-61-S2.r]

### source codes of manuscript "Combinatorial Network of Transcriptional Regulation and microRNA Regulation in Human Cancer"
### Author: Hui Yu (yuhui@scbit.org)
### We would like to thank Prof. Dennis D. Boos for publicizing the lars-based LASSO wrapper function lasso.dr1(). (http://www4.stat.ncsu.edu/~boos/var.select/lasso.wrapper.html)

###miRNAII.regression(miRNA.exp,gene.exp,tf2gene,tf2mir,mir2gene,p.value=0.05,step.do=F,prefilter=F,penalty=c('AIC','BIC')[1]) ): using stepwise linear regression or LASSO regression to sift forward-predicted three types of regulations according to parallel expression datasets. step.do=T/F: STEP/LASSO; prefilter=T/F: implement univarate regression prefiltration or not.
###vertex.edge.feature(reg2tar): calculates the vertex features (in degree, out degree, betweenness) and edge feature (betweenness).
###coregulating.pairs(reg2tar,p.cutoff=0.01): identifies the coordinating regulator pairs with significantly high portion of overlapped targets. p.cutoff: threshold of fisher's exact test p-value.
###motif.p(node2node2sign2type,n): identifies the significantly recurrent network motifs. n: times of network shufflings.


miRNAII.regression <- function(miRNA.exp,gene.exp,tf2gene,tf2mir,mir2gene,p.value=0.05,step.do=T,prefilter=T,penalty=c('AIC','BIC')[1]) {
# F:\K\webserver\miR-II Rs\tf.mir.regression.RData as working image.
# miRNA.exp: 195 * 60 data matrix, rownames ( "hsa-let-7a" "hsa-let-7b" "hsa-let-7c" "hsa-let-7d" "hsa-let-7e" ...); colname order of miRNA.exp and gene.exp SHOULD BE identical.
# gene.exp: 8388 * 59 data matrix, rownames ("15E1.2" "2'-PDE" "76P"    "A2BP1"  "AACS" ...); colname order of miRNA.exp and gene.exp SHOULD BE identical.
# tf2gene, tf2mir, mir2gene: two-column data matrices.
# step.do: allowing user to decide to use 'stepwise' linear regression or not.

# output: 
#########tf2mir.out: (inferred in Module I) four columns: tf, mir, coef, pval
#########reg2gene.out: inferred in Module II, including tf2gene.out and mir2gene.out conceptually.
#

	tf2mir <- unique(tf2mir)
	mir2gene <- unique(mir2gene)
	tf2gene <- unique(tf2gene)
	
	# Module I: inferring regulations towards mirs.
	mirs.as.target <- intersect(rownames(miRNA.exp),unique(tf2mir[,2]))
	#tfs.as.regulator <- intersect(rownames(gene.exp),unique(tf2mir[,1]))
	tf2mir.out <- NULL # to be expanded through rbinding data blocks.
	
	
	cat('now MODULE I: inferring tf->mirs...\n')
	cat.i = 0
	questionable = character(0)
	for (i in 1:length(mirs.as.target)) {
                if ( (i*100/length(mirs.as.target))%/%10>cat.i ) {
                      cat.i = cat.i+1
                      cat(cat.i*10,'%', '\n')
                }

		mir.i <- mirs.as.target[i]
		cat(mir.i,': \n')
		tfs.to.i <- intersect(tf2mir[tf2mir[,2]==mir.i,1],rownames(gene.exp))
		if (length(tfs.to.i)>=1) {
			if (length(tfs.to.i)==1) {
				d <- data.frame(mir<-miRNA.exp[mir.i,],gene.exp[tfs.to.i,]) 
# I'm not sure whether I should use t(gene.exp[tfs.to.i,]) 
				colnames(d)<-c('mir',tfs.to.i)
			} else {
				d <- data.frame(mir<-miRNA.exp[mir.i,],t(gene.exp[tfs.to.i,])) # t(miRNA.exp[mir.i,]) is questionable. If so, the two branches can be combined. 
				colnames(d)<-c('mir',tfs.to.i)
			}
			if (prefilter) {
				ix <- c(1)
				c<-NULL
			

				
				for (j in 2:ncol(d)) {
					#cat('\t',j,' of ',ncol(d),' ')
					d.j<-d[,c(1,j)]
				#cat('extracting univariable step\n')

					m.j<-glm(mir~.,data=d.j) 
				#cat('passed univariable step\n')
					if (summary(m.j)$coef[2,4]<p.value) { #in miR-I, the subscript is [3,4], because miR-I formula includes a miR-transfection effect as the first factor.
						ix<-c(ix,j)
					#cat(colnames(d)[j],' ')
						c<-rbind(c,summary(m.j)$coef[2,]) # is this line unnecessary? 'c' is replaced after the multi-regression (line 47)
					}
				}
			
			} else ix <- seq(ncol(d))
			#cat('\nunivariable filtering finished.\n')
			if (length(ix)>1) {
				#m<-glm(mir~.,data=d[,ix]) 
				#cat('multiple variable regression finished.\n')
				if (step.do) {
					m<-glm(mir~.,data=d[,ix])
					if (penalty=='AIC') {
						k<-2
					} else {
						k<-log(length(ncol(miRNA.exp)))   # orginally from "k<-log(length(logfc))" in miR-I code.
					}
		
					sink('/dev/null')
					m<-step(m,k=k,silent=T) # silent unuseful?
					sink()
	                                c<-summary(m)$coef
        	                        tfs.to.i <- setdiff(rownames(c),c('(Intercept)'))
                	                coef.to.i <- c[tfs.to.i,1]
                        	        pval.to.i <-    c[tfs.to.i,4]
                                	tf2mir.out <- rbind(tf2mir.out,data.frame(regulator=tfs.to.i,coef=coef.to.i,pval=pval.to.i,target=mir.i))
				
				} else {
					#cat('las returned.\n')

					#sink('/dev/null/')
					#cat(colnames(d[-1]),'\n')
					if (length(ix)==2) {
						noise = rnorm(nrow(d),nrow(d),1)
						d <- data.frame(d,noise)
						ix = seq(3)
						questionable = c(questionable,mir.i)
						#object = lasso.dr1(d[,ix[-1]],d[,1])
					}
					object = lasso.dr1(d[,ix[-1]],d[,1])

					#sink()
#					cat('las returned.\n')
					#save.image('debugging.RData')
					if (length(object$variables)>0) {
						tfs.to.i <- object$variables
						#cat(tfs.to.i,'\n')

						coef.to.i <- object$coeff
						error.to.i <- object$mse
						target <- mir.i
                                        	tf2mir.out <- rbind(tf2mir.out,data.frame(regulator=tfs.to.i,coef=coef.to.i,error=error.to.i,target=mir.i))
					}
				}
				#cat('step finished.\n')
				
	
		
			}
		}
	}
	
	
	# inferring regulations towards genes.

	
	genes.as.target <- intersect(rownames(gene.exp),union(unique(tf2gene[,2]),unique(mir2gene[,2])))
	cat('now MODULE II: inferring regulators->genes...'); cat('\n')
	
	reg2gene.out<-NULL
	cat.i = 0
	for (i in 1:length(genes.as.target)) {
		gene.i <- genes.as.target[i]
		tfs.to.i <- intersect(tf2gene[tf2gene[,2]==gene.i,1],rownames(gene.exp))
		mirs.to.i <- intersect(mir2gene[mir2gene[,2]==gene.i,1],rownames(miRNA.exp))
		#cat(i*100/length(genes.as.target),'% ',gene.i,' ',length(tfs.to.i)+length(mirs.to.i),'candidates: \n')
		if (length(tfs.to.i)+length(mirs.to.i)>=1) {
			
			if (length(tfs.to.i)+length(mirs.to.i)==1) {
				if (length(tfs.to.i)==1) {
					d <- d <- data.frame(gene<-gene.exp[gene.i,],gene.exp[tfs.to.i,]) 
				} else {
					d <- d <- data.frame(gene<-gene.exp[gene.i,],miRNA.exp[mirs.to.i,])				
				}
			
			} else {
				d <- data.frame(gene<-gene.exp[gene.i,],t(rbind(gene.exp[tfs.to.i,],miRNA.exp[mirs.to.i,])))
			}
			
			colnames(d)<-c('gene',tfs.to.i,mirs.to.i)
			ix <- c(1)
			if ( (i*100/length(genes.as.target))%/%5>cat.i ) {
                                cat.i = cat.i+1
                                cat(cat.i*5,'%', '\n')
                        }

			#cat(i*100/length(genes.as.target),'% ')
			#cat(i*100/length(genes.as.target),'% \n') #,gene.i,' ',length(tfs.to.i)+length(mirs.to.i),'candidates:\n ')
			#cat(gene.i,': ')
			if (prefilter) {
				for (j in 2:ncol(d)) {
					d.j<-d[,c(1,j)]
					m.j<-glm(gene~.,data=d.j) 
					if (summary(m.j)$coef[2,4]<p.value) {
					#cat(rownames(summary(m.j)$coef)[2],'\t')
					#cat(as.character(grep('hsa-',rownames(summary(m.j)$coef)[2],fixed=T)),'\n')
						if (grepl('hsa-',rownames(summary(m.j)$coef)[2],fixed=T)) {
						#cat ('inside if true\n')
							if (summary(m.j)$coef[2,'Estimate']<0)  ix<-c(ix,j)
						} else {
						#cat('inside if else','\n')
							ix<-c(ix,j)
						}
					#cat(colnames(d)[j],' ')
					}
				}
			} else ix <- seq(ncol(d))
			#cat('\n')
			if (length(ix)>1) {
				m<-glm(gene~.,data=d[,ix])
			
				if (step.do) {
	                                m<-glm(gene~.,data=d[,ix])^M
					if (penalty=='AIC') {
						k<-2
					} else {
						k<-log(length(ncol(miRNA.exp)))   # orginally from "k<-log(length(logfc))" in miR-I code.
					}
		
			sink('/dev/null')
					m<-step(m,k=k,silent=T)
					sink()
	                                c<-summary(m)$coef^M
        	                        reg.to.i <- setdiff(rownames(c),c('(Intercept)'))^M
                	                coef.to.i <- c[reg.to.i,1]^M
                        	        pval.to.i <-    c[reg.to.i,4]^M
                                	reg2gene.out <- rbind(reg2gene.out,data.frame(regulator=as.character(reg.to.i),coef=coef.to.i,pval=pval.to.i,target=as.character(gene.i)))^M

				} else {

                                        if (length(ix)==2) {
                                                noise = rnorm(nrow(d),nrow(d),1)
                                                d <- data.frame(d,noise)
                                                ix = seq(3)
                                                questionable = c(questionable,gene.i)
                                                #object = lasso.dr1(d[,ix[-1]],d[,1])
                                        }
                                        object = lasso.dr1(d[,ix[-1]],d[,1])
                                        
                                        if (length(object$variables)>0) {
						reg.to.i <- object$variables
                                        	coef.to.i <- object$coeff
                                        	error.to.i <- object$mse
                                        	target <- mir.i
                                        	if (sum(grepl('hsa-',reg.to.i,fixed=T))>0) {
                                                	mir.pos <- grepl('hsa-',reg.to.i,fixed=T)
							if (sum(coef.to.i[mir.pos]>0) ==0 )
								reg2gene.out <- rbind(reg2gene.out,data.frame(regulator=as.character(reg.to.i),coef=coef.to.i,error=error.to.i,target=as.character(gene.i)))

                                        	} else
                                        		reg2gene.out <- rbind(reg2gene.out,data.frame(regulator=as.character(reg.to.i),coef=coef.to.i,error=error.to.i,target=as.character(gene.i)))
					}

				}
					

			}

		}
			
	}
	rownames(reg2gene.out)<-NULL
	#cat('out of two modules\n')
	#reg2tar.out <- rbind(tf2mir.out,reg2gene.out)
	#colnames(reg2tar.out)<- c('regulator','coefficient','p.value','target')
	write.table(rbind(tf2mir.out,reg2gene.out),'reg2tar.filtered.txt',sep='\t',quote=F,row.names=F)
	cat('regression finished!\n')
	reg2tar.res <- list(tf2mir=tf2mir.out,reg2gene=reg2gene.out)

	matrix.reg2tar.res <- function(reg2tar.res) {
        	type.tf2mir = rep('tf2mir',nrow(reg2tar.res$tf2mir))
        	types = rep('tf2gene',nrow(reg2tar.res$reg2gene))
        	attach(reg2tar.res$reg2gene)
        	types[grepl('hsa-',regulator,fixed=T)] <- 'mir2gene'  #need an exact parameter
        	detach(reg2tar.res$reg2gene)
        	type = c(type.tf2mir,types)

        	reg2tar.out <- rbind(reg2tar.res$tf2mir,reg2tar.res$reg2gene)
        	reg2tar.out <- data.frame(reg2tar.out,type=type)
        	reg2tar.out = reg2tar.out[,c('type','regulator','target','coef','error')]
	}
	write.table(questionable,'questionable.txt',quote=F)

	reg2tar.out <- matrix.reg2tar.res(reg2tar.res)

	
	
}

######################################################################################################################
################################vertex.edge.feature (with powerlaw)###################################################
######################################################################################################################

vertex.edge.feature <- function(reg2tar) {
# input 'reg2tar': two columns of regulators and targets (three types tf2mir,tf2gene, and mir2gene).
#  outputs a list of two components: 
	# v.properties: vertices, in.degree, out.degree, betweenness
	# e.properties: e.v1,e.v2,betweenness.
	
	if (require(igraph)) {
		#reg2tar <- rbind(reg2tar$tf2mir,reg2tar$reg2gene)
		#reg2tar <- reg2tar[,c(1,4)]
		#g<-graph.empty()
		#g<-add.edges(g,reg2tar)
		g <- make.graph(t(reg2tar))
		vertices = V(g)$name
		v.in.degree = degree(g,mode='in')
		v.out.degree = degree(g,mode='out')
		
		#power.law(v.out.degree,'power law.tff')

		
		v.betweenness = betweenness(g)
		e.betweenness = edge.betweenness(g)
		v.properties = data.frame(vertices=vertices,in.degree=v.in.degree,out.degree=v.out.degree,betweenness=v.betweenness)
		
		edges = get.edgelist(g)
		type = rep('tf2gene',nrow(edges))
		type[grepl('hsa-',edges[,1],fixed=T)] <- 'mir2gene'  
		type[grepl('hsa-',edges[,2],fixed=T)] <- 'tf2mir'  #need an exact parameter

		e.properties = data.frame(type=type,e.v1=edges[,1],e.v2=edges[,2],betweenness=e.betweenness)
		#write.table(v.properties,'v.properties.txt',row.names=F,sep='\t',quote=F)
		#write.table(e.properties,'e.properties.txt',row.names=F,sep='\t',quote=F)
		propoerty = list(vertex=v.properties,edge=e.properties)
		
	}
}

power.law <- function(k,fig='power law.tiff') {
		logk=log2(k);logk[-logk==Inf]=0
		breaks = min(logk)+0:20*((max(logk)-min(logk))/20)
		hst = hist(logk,breaks=breaks)
		logk=(breaks[1:20]+breaks[2:21])/2
		logpk=log2(hst$counts); logpk[-logpk==Inf]=0
		m=glm(y~x,data=data.frame(y=logpk,x=logk))
		equation = paste('y = ',substr(coefficients(m)['(Intercept)'],1,5),' + ',substr(coefficients(m)['x'],1,4),'x',sep='')
		corr = cor(x=logk,y=logpk,method='pearson')
		main.txt=paste(equation,'   r=',substr(corr,1,5),'   20 points')
		#y=predict(m,newdata=data.frame(logk))
		#cat(logpk)
		tiff(fig,width=1028,height=768)
		plot(logk,logpk,xlim=c(min(logk)-1,max(logk)+1),ylim=c(min(logpk)-1,max(logpk)+1),pch=16,xlab='logrithm of degree at base 2',ylab='logrithm of number of nodes',main=main.txt)
		#lines(logk,fitted(y))
		dev.off()
		
}


#make.graph <- function (edges) {
#	nodes<-unique(as.character(edges))
#	nodes.i<-1:length(nodes)-1; names(nodes.i)<-nodes
#	edges.i<-nodes.i[edges]
#	g<-graph(edges.i,directed=T)
#	V(g)$name<-nodes
#	g
#};


######################################################################################################################
################################coregulating.pairs####################################################################
######################################################################################################################


coregulating.pairs <- function(reg2tar,p.cutoff=0.01) {
#input: reg2tar: two columns of regulators and targets.
#output: a matrix of information on coregulating pairs.

	# check if self-regulations exist. if yes, run out with a warning.
	g <- make.graph(t(reg2tar))
	
	colnames(reg2tar)=c('reg','tar')
		
	node.deg = data.frame(node=V(g)$name,deg=degree(g, mode='out'))
	reg1.reg2.tar = merge(reg2tar,reg2tar,by.x='tar',by.y='tar')
	reg1.reg2.tar = reg1.reg2.tar[,c(2,3,1)]
	colnames(reg1.reg2.tar) = c('reg1','reg2','coTar')
	reg1.reg2.tar=reg1.reg2.tar[as.character(reg1.reg2.tar[,1])!=as.character(reg1.reg2.tar[,2]),] # after this step, each binary tuple is still repeated with reversed order.
	reg1.reg2.coTarCounts = as.data.frame(table(reg1.reg2.tar[1:2]))
	reg1.reg2.coTarCounts = reg1.reg2.coTarCounts[reg1.reg2.coTarCounts[,3]!=0,]
	colnames(reg1.reg2.coTarCounts)= c('reg1','reg2','coTarCounts')
	
	count.table.deg1 = merge(reg1.reg2.coTarCounts,node.deg,by.x='reg1',by.y='node')
	count.table.deg12 = merge(count.table.deg1,node.deg,by.x='reg2',by.y='node')
	count.table.deg12 = count.table.deg12[,c(2,1,3,4,5)]
	colnames(count.table.deg12) = c('reg1','reg2','coCount','count1','count2')
	

	reg2tar.logic = data.frame(reg2tar,edge=1)
	count.table.deg12 = merge(count.table.deg12,reg2tar.logic,by.y=c('reg','tar'),by.x=c('reg1','reg2'),all.x=T)
	colnames(count.table.deg12)[6] = 'reg1.to.reg2'
	count.table.deg12 = merge(count.table.deg12,reg2tar.logic,by.y=c('reg','tar'),by.x=c('reg2','reg1'),all.x=T)
	colnames(count.table.deg12)[7] = 'reg2.to.reg1'
	#colnames(count.table.deg12)[3:4] = c('reg1reg2','reg2reg1')
	count.table.deg12 = count.table.deg12[,c(2,1,3:7)]
	count.table.deg12[is.na(count.table.deg12)] = 0

	a = count.table.deg12$coCount
	b = count.table.deg12$count1-a-count.table.deg12$reg1.to.reg2
	c = count.table.deg12$count2-a-count.table.deg12$reg2.to.reg1
	d = vcount(g)-2-(a+b+c)
	
	
	rowwise.fisher = function(x) {
		fisher.test(matrix(x,nc=2,byrow=T),alternative='g')$p.value
	} # a coregulating pair	where A->B or A<-B needs to be specially considered.
	
	fisher.pval = apply(data.frame(a,b,c,d),1,rowwise.fisher)
	
	m = data.frame(count.table.deg12,fisher.pval=fisher.pval)
	m = m[m$fisher.pval<=p.cutoff,]
	type = rep('tf.tf',times=nrow(m))
	type[grepl('hsa-',m$reg1,fixed=T) | grepl('hsa-',m$reg2,fixed=T)]='tf.mir'
	type[grepl('hsa-',m$reg1,fixed=T) & grepl('hsa-',m$reg2,fixed=T)]='mir.mir'
	
		
	out = data.frame(type=type,m)
	ix = order(out$fisher.pval,out$type,out$coCount,out$count1+out$count2)
	out = out[ix,]
	ix.half = seq(from=2,by=2,to=nrow(out))
	
	out = out[ix.half,]
	
	ix = order(out$type,out$fisher.pval)
	out = out[ix,]
}


make.graph <- function (edges) {
	if (require(igraph)) {
	nodes<-unique(as.character(edges))
	nodes.i<-1:length(nodes)-1; names(nodes.i)<-nodes
	edges.i<-nodes.i[edges]
	g<-graph(edges.i,directed=T)
	V(g)$name<-nodes
	g
	}
};
motif.p <- function(node2node2sign2type,n) {
# input: node2node2sign2type,n
# output: a matrix with three columns: motif names, counts, and p.

	p <- rep(1,18)
	count.s <- matrix(0,nr=n,nc=18)
	names(p) <- colnames(count.s) <- c(paste('FBL',c('++','+-','-+','--'),sep='.'),paste('FFL.MB',c('+','-'),sep='.'),paste('FFL.MM',c('++','+-','-+','--'),sep='.'),paste('FFL.ME',c('+++','++-','-++','-+-','--+','---','+-+','+--'),sep='.'))
	#cat(names(p),'\n')
	for (i in 1:n) {
		cat('network shuffling ',i*100/n,'%\n')
		g.s <- combinat.network.random(node2node2sign2type)
		e.s <- get.edgelist(g.s)
		sign <- E(g.s)$sign
		node2node2sign.s <- data.frame(e.s,sign)
		res <- counting.motifs(node2node2sign.s)
		#cat(res$count,'\n')
		count.s[i,] <- res$count
	}

	res.motif <- counting.motifs(node2node2sign2type[,1:3])
	count <- res.motif$count

	for (i in 1:18) {
		p[i] <- sum(count.s[,i]>=count[i])/n
	}

	data.frame(motif=names(p),count=count,p=p)
}

combinat.network.random <- function(node2node2sign2type) {
	node2node2sign = node2node2sign2type[,1:3]
	type = as.character(node2node2sign2type[,4])
	type.unique = unique(type)
	
	e.s = matrix(nr=0,nc=2); sign = character(0)
	for (i in 1:length(type.unique)) {
		node2node2sign.i = node2node2sign[type==type.unique[i],]
		#cat('before a type.\n')
		g.s.i = type.network.random(node2node2sign.i)
		#cat('after a type.\n')
		e.s.i = get.edgelist(g.s.i)
		sign.i = E(g.s.i)$sign
		
		e.s = rbind(e.s,e.s.i)
		sign = c(sign,sign.i)		
	}
	#cat('e.s have seemingly been generated.\n')
	g.s = graph.data.frame(e.s,directed=T)
	E(g.s)$sign = sign
	E(g.s)$type = type
	g.s
}


type.network.random <- function(node2node2sign) {
	if (require(igraph)) {
		g <- graph.data.frame(node2node2sign[,1:2], directed=T)
		E(g)$sign = node2node2sign[,3]
		d <- sapply(c('out','in'), function(mode) {degree(graph=g, mode=mode)})

		#set.seed(1)  # Is this sentence necessary? Why is it necessary?
		g.s <- simplify(degree.sequence.game(out.deg=d[,'out'], in.deg=d[,'in']))
		V(g.s)$name = V(g)$name
		d.s <- sapply(c('out','in'), function(mode) {degree(graph=g.s, mode=mode)})
		d.delta <- d - d.s
		e.s = get.edgelist(g.s)
		#cat('before the iteration\n')
		rep = 0
		while (  sum(d.delta[,1]!=0)>1 | sum(d.delta[,2]!=0)>1  ) {
			rep = rep+1
		
			#cat('enter repetitive network shuffling times:',rep,'\n')
			# ix <- which(d.delta[,1] != 0 | d.delta[,2] != 0)
			g.s.2 <- simplify(degree.sequence.game(out.deg=d.delta[,'out'], in.deg=d.delta[,'in']))
			V(g.s.2)$name = V(g)$name
			d.s.2 <- sapply(c('out','in'), function(mode) {degree(graph=g.s.2, mode=mode)})
			d.s = d.s + d.s.2
			d.delta = d - d.s
		
			e.s.2 = get.edgelist(g.s.2)
			e.s = rbind(e.s,e.s.2)
			#cat('in.delta ',sum(d.delta[,1]!=0),' out.delta ',sum(d.delta[,2]!=0),'\n')
			#g.s = graph(t(e.s,directed=T))
			#d.s <- sapply(c('out','in'), function(mode) {degree(graph=g.s, mode=mode)})
		}
		#cat('after the iteration\n')
		g.s = graph.data.frame(e.s,directed=T)
		V(g.s)$name = V(g)$name
		E(g.s)$sign = E(g)$sign
		g.s
		} else {
			cat('Sorry, you must install igraph first.\n')
	}
}


# suppose 'sign' is indicated by {1,-1}
# input: node2node2sign: three columns: node1,node2,sign.
# output: list(cout, instance)
####### count: a vector of 18 elements, with names specifying all possible 18 three-vertexed motifs.
####### instance: all instances of each subtype motif.

counting.motifs <- function(node2node2sign) {
# output: motif count and motif instances, two componenets of a list.

	colnames(node2node2sign) = c('reg','tar','sign')
	
	gene2gene2sign = node2node2sign[!grepl('hsa-',node2node2sign$reg,fixed=T) & !grepl('hsa-',node2node2sign$tar,fixed=T),]
	mir2gene2sign = node2node2sign[grepl('hsa-',node2node2sign$reg,fixed=T) & !grepl('hsa-',node2node2sign$tar,fixed=T),]
	gene2mir2sign = node2node2sign[!grepl('hsa-',node2node2sign$reg,fixed=T) & grepl('hsa-',node2node2sign$tar,fixed=T),]
	
	# identify the four FBL motifs.
	triple.MM = merge(gene2mir2sign,mir2gene2sign,by.x='tar',by.y='reg')
	colnames(triple.MM) = c('mir','reg.of.mir','sign.reg2mir','tar.of.mir','sign.mir2tar')
	triple.MM = triple.MM[as.character(triple.MM$reg.of.mir) != as.character(triple.MM$tar.of.mir),]
	
	
	FBL = merge(triple.MM,gene2gene2sign,by.x=c('reg.of.mir','tar.of.mir'),by.y=c('tar','reg'))
	#FBL = triple.MM[  paste(triple.MM$tar.of.mir,triple.MM$reg.of.mir,sep='---') %in%  paste(gene2gene2sign$reg,gene2gene2sign$tar,sep='---'),]
	colnames(FBL) = c('reg.of.mir','tar.of.mir','mir','sign.reg2mir','sign.mir2tar','sign.tar2reg')
		
	subtype = rep('++',nrow(FBL))
	subtype[FBL$sign.reg2mir==1 & FBL$sign.tar2reg==-1]='+-'
	subtype[FBL$sign.reg2mir==-1 & FBL$sign.tar2reg==1]='-+'
	subtype[FBL$sign.reg2mir==-1 & FBL$sign.tar2reg==-1]='--'
	
	if (nrow(FBL)>0) {
		FBL = data.frame(FBL,subtype=paste('FBL',as.character(subtype),sep='.'))
		FBL.count = as.data.frame(table(FBL$subtype))
		#FBL.count = data.frame(motif=FBL$subtype,count=FBL.count[,2])
	} else FBL.count = data.frame(character(0),numeric(0))
	
	# identify the four FFL.MM motifs.
	FFL.MM = merge(triple.MM,gene2gene2sign,by.x=c('reg.of.mir','tar.of.mir'),by.y=c('reg','tar'))
	colnames(FFL.MM) = c('reg.of.mir','tar.of.mir','mir','sign.reg2mir','sign.mir2tar','sign.reg2tar')
			
	subtype = rep('++',nrow(FFL.MM))
	subtype[FFL.MM$sign.reg2mir==1 & FFL.MM$sign.reg2tar==-1]='+-'
	subtype[FFL.MM$sign.reg2mir==-1 & FFL.MM$sign.reg2tar==1]='-+'
	subtype[FFL.MM$sign.reg2mir==-1 & FFL.MM$sign.reg2tar==-1]='--'
	
	if (nrow(FFL.MM)>0) {
		FFL.MM = data.frame(FFL.MM,subtype=paste('FFL.MM',as.character(subtype),sep='.'))
		FFL.MM.count = as.data.frame(table(FFL.MM$subtype))
		#FFL.MM.count = data.frame(motif=paste('FFL.MM',as.character(FFL.MM.count$subtype),sep='.'),count=FFL.MM.count[,2])
	} else FFL.MM.count = data.frame(character(0),numeric(0))
	rm('triple.MM')	
	
	# identify the two FFL.MB motifs.
	triple.MB = merge(mir2gene2sign,mir2gene2sign,by.x='reg',by.y='reg')
	colnames(triple.MB) = c('mir','tarA.of.mir','sign.mir2tarA','tarB.of.mir','sign.mir2tarB')
	triple.MB = triple.MB[as.character(triple.MB$tarA.of.mir) != as.character(triple.MB$tarB.of.mir),]
	FFL.MB = merge(triple.MB,gene2gene2sign,by.x=c('tarA.of.mir','tarB.of.mir'),by.y=c('reg','tar'))
	colnames(FFL.MB) = c('tarA.of.mir','tarB.of.mir','mir','sign.mir2tarA','sign.mir2tarB','sign.tarA2tarB')
	
	subtype = rep('+',nrow(FFL.MB))
	subtype[FFL.MB$sign.tarA2tarB==-1] = '-'
	
	if (nrow(FFL.MB)>0) {
		FFL.MB = data.frame(FFL.MB,subtype=paste('FFL.MB',as.character(subtype),sep='.'))
		FFL.MB.count = as.data.frame(table(FFL.MB$subtype))
		#FFL.MB.count = data.frame(motif=paste('FFL.MB',as.character(FFL.MB.count$subtype),sep='.'),count=FFL.MB.count[,2])
	} else FFL.MB.count = data.frame(character(0),numeric(0))
	rm('triple.MB')
	
	# identify the six FFL.ME motifs.
	triple.ME = merge(gene2mir2sign,gene2mir2sign,by.x='tar',by.y='tar')
	colnames(triple.ME) = c('mir','regA.of.mir','sign.regA2mir','regB.of.mir','sign.regB2mir')
	triple.ME = triple.ME[as.character(triple.ME$regA.of.mir) != as.character(triple.ME$regB.of.mir),]
	FFL.ME = merge(triple.ME,gene2gene2sign,by.x=c('regA.of.mir','regB.of.mir'),by.y=c('reg','tar'))
	colnames(FFL.ME) = c('regA.of.mir','regB.of.mir','mir','sign.regA2mir','sign.regB2mir','sign.regA2regB')
	
	
	subtype = rep('+++',nrow(FFL.ME))
	subtype[FFL.ME$sign.regA2mir==1 & FFL.ME$sign.regB2mir==1 & FFL.ME$sign.regA2regB==-1] = '++-'
	subtype[FFL.ME$sign.regA2mir==-1 & FFL.ME$sign.regB2mir==1 & FFL.ME$sign.regA2regB==1] = '-++'
	subtype[FFL.ME$sign.regA2mir==-1 & FFL.ME$sign.regB2mir==1 & FFL.ME$sign.regA2regB==-1] = '-+-'
	subtype[FFL.ME$sign.regA2mir==1 & FFL.ME$sign.regB2mir==-1 & FFL.ME$sign.regA2regB==1] = '+-+'
	subtype[FFL.ME$sign.regA2mir==1 & FFL.ME$sign.regB2mir==-1 & FFL.ME$sign.regA2regB==-1] = '+--'
	subtype[FFL.ME$sign.regA2mir==-1 & FFL.ME$sign.regB2mir==-1 & FFL.ME$sign.regA2regB==1] = '--+'
	subtype[FFL.ME$sign.regA2mir==-1 & FFL.ME$sign.regB2mir==-1 & FFL.ME$sign.regA2regB==-1] = '---'	
	
	if (nrow(FFL.ME)>0) {
		FFL.ME = data.frame(FFL.ME,subtype=paste('FFL.ME',as.character(subtype),sep='.'))
		FFL.ME.count = as.data.frame(table(FFL.ME$subtype))
		#FFL.ME.count = data.frame(motif=paste('FFL.ME',as.character(FFL.ME.count$subtype),sep='.'),count=FFL.ME.count[,2])
	} else FFL.ME.count = data.frame(character(0),numeric(0))
	
	rm('triple.ME')
	
	motif.instance = list(FBL=FBL,FFL.MM=FFL.MM,FFL.MB=FFL.MB,FFL.ME=FFL.ME)
	count = rbind(FBL.count, FFL.MM.count, FFL.MB.count,FFL.ME.count)
	motif.count = rep(0,18)
	names(motif.count) = c(paste('FBL',c('++','+-','-+','--'),sep='.'),paste('FFL.MB',c('+','-'),sep='.'),paste('FFL.MM',c('++','+-','-+','--'),sep='.'),paste('FFL.ME',c('+++','++-','-++','-+-','--+','---','+-+','+--'),sep='.'))
	motif.count[as.character(count$Var1)] <- count[,2]
	
	motif.matrix <- data.frame(gene1=character(0),gene2=character(0),mir=character(0),sign1=character(0),sign2=character(0),sign3=character(0),subtype=character(0))
	for (i in 1:length(motif.instance)) {
		if (nrow(motif.instance[[i]])>0) {
			block <- motif.instance[[i]]
			colnames(block) <- c('gene1','gene2','mir','sign1','sign2','sign3','subtype')
			motif.matrix <- rbind(motif.matrix,block)
		}

	}

	motif.matrix <- motif.matrix[,c('subtype','gene1','gene2','mir','sign1','sign2','sign3')]
	colnames(motif.matrix)[1] <- 'motif'
	list(count=motif.count,matrix=motif.matrix,instance=motif.instance)
	
	
}


lasso.dr1<-function(x,y,kfold=5,rep=1,plot=F,grid=seq(from=0,to=1,length=100)){
# wrapper for lasso in lars, with modifications to cv.lars
require(lars)
# set.seed(seed)
ok<-complete.cases(x,y)
x<-x[ok,]                            # get rid of na's
y<-y[ok]                             # since regsubsets can't handle na's
m<-ncol(x)
n<-nrow(x)
as.matrix(x)->x
cvout<-cv.lars1(x,y,K=kfold,plot.it=F,fraction=grid)
sumcv<-cvout$cv
frac<-cvout$fraction
if(rep >1){
for(i in 1:(rep-1)){
sumcv<-sumcv+cv.lars1(x,y,K=kfold,plot.it=F,fraction=grid)$cv
}   # ends for
}   # ends if
sumcv<-sumcv/rep
if(plot) plot(frac,sumcv)
sfrac<-frac[which.min(sumcv)]       # assume frac stays the same
object<-lars(x,y,type="lasso")
fit <- predict.lars(object,x,s=sfrac,type="fit",mode="fraction")$fit
coeff<-predict.lars(object,x,s=sfrac,type="coef",mode="fraction")$coefficients
st<-sum(coeff !=0)                                          # number nonzero
mse<-sum((y-fit)^2)/(n-st-1)
colnames(x)<-colnames(x,do.NULL=F,prefix="")      # corrects for no colnames
x<-x[,colnames(x)[which(coeff !=0)]]
#cat("",fill=T)
#cat("K (num. of folds)=",kfold,fill=T)
#cat("Num. of reps)=",rep,fill=T)
#cat("Fraction from CV=",sfrac,fill=T)
#cat("number nonzero=",st,fill=T)
#cat("mse=",mse,fill=T)
#cat("Variables Selected =",colnames(x),fill=T)
return(list(l.object=object,frac=frac,fit=fit,variables=colnames(x),coeff=coeff[which(coeff !=0)],st=st,mse=mse,sumcv=sumcv))
}


cv.lars1<- function (x, y, K = 10, fraction = seq(from = 0, to = 1, length = 100), 
    trace = FALSE, plot.it = TRUE, se = TRUE) 
{
# Howard Bondell modification of cv.lars
### add this code

	full.fit <- lars(x, y, trace = trace)
	betas <- full.fit$beta
	sbetas <- scale(betas, FALSE, 1/full.fit$normx)
	kp <- dim(betas)
	k <- kp[1]
	p <- kp[2]
	norm.bound <- fraction*(abs(sbetas[k,]) %*% rep(1, p))

	###


    	all.folds <- cv.folds(length(y), K)
    	residmat <- matrix(0, length(fraction), K)
    	for (i in seq(K)) {
        	omit <- all.folds[[i]]
        	fit <- lars(x[-omit, ], y[-omit], trace = trace)

        	### fit <- predict(fit, x[omit, , drop = FALSE], mode = "fraction", 
        	###    s = fraction)$fit
		### Replace this line with

		fit <- predict.lars1(fit, x[omit, , drop = FALSE], mode = "norm", 
            	s = norm.bound)$fit
		###

        	if (length(omit) == 1) 
            	fit <- matrix(fit, nrow = 1)
        	residmat[, i] <- apply((y[omit] - fit)^2, 2, mean)
        	if (trace) 
            		cat("\n CV Fold", i, "\n\n")
    	}
    	cv <- apply(residmat, 1, mean)
	cv.error <- sqrt(apply(residmat, 1, var)/K)
	object <- list(fraction = fraction, cv = cv, cv.error = cv.error)
    	if (plot.it) 
        plotCVLars(object, se = se)
    	invisible(object)
}


predict.lars1 <- function (object, newx, s, type = c("fit", "coefficients"), mode = c("step", 
    "fraction", "norm")) 
{
    mode <- match.arg(mode)
    type <- match.arg(type)
    if (missing(newx) & type == "fit") {
        warning("Type=fit with no newx argument; type switched to coefficients")
        type <- "coefficients"
    }
    betas <- object$beta
    sbetas <- scale(betas, FALSE, 1/object$normx)
    kp <- dim(betas)
    k <- kp[1]
    p <- kp[2]
    steps <- seq(k)
    if (missing(s)) {
        s <- steps
        mode <- "step"
    }
    sbeta <- switch(mode, step = {
        if (any(s < 0) | any(s > k)) 
            stop("Argument s out of range")
        steps
    }, fraction = {
        if (any(s > 1) | any(s < 0)) 
            stop("Argument s out of range")
        nbeta <- drop(abs(sbetas) %*% rep(1, p))
        nbeta/nbeta[k]

### This part is changed

    }, norm = {
        nbeta <- drop(abs(sbetas) %*% rep(1, p))
        if (any(s < 0)) 
            stop("Argument s out of range")
        nbeta
    })

	s[s>nbeta[k]] <- nbeta[k]

###

    sfrac <- (s - sbeta[1])/(sbeta[k] - sbeta[1])
    sbeta <- (sbeta - sbeta[1])/(sbeta[k] - sbeta[1])
    usbeta <- unique(sbeta)
    useq <- match(usbeta, sbeta)
    sbeta <- sbeta[useq]
    betas <- betas[useq, ]
    coord <- approx(sbeta, seq(sbeta), sfrac)$y
    left <- floor(coord)
    right <- ceiling(coord)
    newbetas <- ((sbeta[right] - sfrac) * betas[left, , drop = FALSE] + 
        (sfrac - sbeta[left]) * betas[right, , drop = FALSE])/(sbeta[right] - 
        sbeta[left])
    newbetas[left == right, ] <- betas[left[left == right], ]
    robject <- switch(type, coefficients = list(s = s, fraction = sfrac, 
        mode = mode, coefficients = drop(newbetas)), fit = list(s = s, 
        fraction = sfrac, mode = mode, fit = drop(scale(newx, 
            object$meanx, FALSE) %*% t(newbetas)) + object$mu))
    robject
}
