# Supplementary material for: Combinatorial network of transcriptional regulation and microRNA regulation in human cancer
Source: BMC Syst Biol. 2012 Jun 12;6:61. doi: 10.1186/1752-0509-6-61 (PMC3483236; doi:10.1186/1752-0509-6-61)
Supplement: Additional file 3 — Table S1The edges of the human cancer combinatorial gene regulation network. [file 1752-0509-6-61-S3.xls]

## Sheet: updated AF1
5136 edges of the human cancer combinatorial regulation network
Supplement to Hui Yu. et al."combinatorial regulation network involving TFs and miRs".
Each row gives the information on an edge (regulation) in the network. The regulation happens between a 'regulator' and a 'target', and is associated with a 'effect' ('+' for activation, '-' for inhibition), 'weight' (regulation efficacy; T-statistics of the corresponding regulation) and a 'p.value', which are outputted from the linear regression model (Eq. 2 and Eq. 3)
Column 'Validation' indicates whether this regulation is collected in database of confirmed regulations. TransFAC, TarBase, and TransmiR are authoritative databases for TF-gene, miR-gene, and TF-miR regulation relationships, respectively.
Column 'CancerGene' indicates whether the regulator or the target is a cancer gene (http://www.sanger.ac.uk/genetics/CGP/Census/).
Column 'Chip-PET-validated MYC regulations' indicates whether the regulation from MYC is confirmed in a set of 3,455 c-Myc binding targets determined in human B lymphoid tumor using chromatin immunoprecipitation coupled with pair-end ditag sequencing analysis (ChIP–PET) (Zeller KI, Zhao X, Lee CW, Chiu KP, Yao F, et al. (2006) Global mapping of c-Myc binding sites and target gene networks in huma…
type	regulator	target	effect	weight	pval	betweenness	Validation	CancerGene	Chip-PET-validated MYC regulations
mir2gene	hsa-let-7c	MYC	-	-2.64	0.01	26871.3		MYC	FALSE
tf2gene	MAX	JUN	-	-1.49	0.13	25511.7		JUN	FALSE
tf2gene	MYC	MAX	+	1.78	0.08	21811		MYC	TRUE
tf2gene	ETS1	TP53	+	2.35	0.02	17534		TP53	FALSE
tf2gene	JUN	ETS1	+	2.11	0.03	16622		JUN	FALSE
tf2gene	NR2F2	NFE2L1	+	2.91	0.0051	15083.3			FALSE
tf2gene	RUNX1	ZNF238	+	3.98	0.000213	14002.7		RUNX1	FALSE
tf2gene	TP53	TFAP2C	+	2.04	0.04	12866.8		TP53	FALSE
tf2mir	NFE2L1	hsa-let-7c	+	2.35	0.02	12824			FALSE
mir2gene	hsa-mir-220	ZNF238	-	-2.41	0.01	9701.4			FALSE
tf2gene	TFAP2C	MYC	-	-3.87	0.000307	8956.52		MYC	FALSE
mir2gene	hsa-mir-106b	NR2F2	-	-2.21	0.03	8532.57			FALSE
tf2mir	ZNF238	hsa-let-7c	+	3.06	0.00335	8222.08			FALSE
tf2gene	ETS1	RUNX1	+	1.67	0.1	8197.03		RUNX1	FALSE
tf2gene	ZNF238	PPARG	+	2.94	0.00463	8072.25		PPARG	FALSE
tf2gene	TFAP2C	CUTL1	+	2.09	0.04	6747.47			FALSE
tf2gene	PPARG	TFAP2C	-	-1.68	0.09	6025.42		PPARG	FALSE
mir2gene	hsa-mir-222	ETS1	-	-2	0.05	5840.67			FALSE
mir2gene	hsa-mir-200b	ETS1	-	-2.41	0.01	5695.5			FALSE
tf2mir	YY1	hsa-mir-220	-	-2.32	0.02	5656.5			FALSE
tf2mir	MYC	hsa-mir-106b	+	3.35	0.00145	5352.4	TransmiR (2010)	MYC	FALSE
tf2gene	TFAP2C	TFAP2A	+	2.58	0.01	5350.13			FALSE
mir2gene	hsa-mir-181a	RUNX1	-	-1.5	0.13	4600.63		RUNX1	FALSE
tf2gene	JUN	MYC	-	-2.6	0.01	4409.5	TRANSFAC: synonym match	JUN, MYC	FALSE
tf2gene	SMAD3	JUN	+	5.48	1.14e-06	4262	TRANSFAC: symbol match	JUN	FALSE
tf2gene	HOXA9	NR2F2	+	2.56	0.01	4227		HOXA9	FALSE
tf2mir	XBP1	hsa-mir-200b	+	2.86	0.00578	4197			FALSE
tf2mir	ARID5B	hsa-let-7c	+	2.58	0.01	4028.93			FALSE
tf2mir	ZNF238	hsa-mir-222	+	2.41	0.01	3871.67			FALSE
tf2gene	FOSL1	GATA3	-	-2.34	0.02	3645.83		GATA3	FALSE
tf2gene	POU3F2	TFAP2C	+	1.69	0.09	3520.2			FALSE
tf2gene	ARID5B	ELK1	+	2.63	0.01	3495.33			FALSE
tf2mir	ZNF238	hsa-mir-181b	+	2.6	0.01	3392.6			FALSE
tf2gene	TP53	ARID5B	+	1.54	0.12	3096		TP53	FALSE
mir2gene	hsa-mir-181b	NFIA	-	-2.17	0.03	2975.8			FALSE
tf2gene	TFAP2A	ETS1	+	2.32	0.02	2957.33			FALSE
tf2gene	CUTL1	NR3C1	+	2.32	0.02	2881.17			FALSE
tf2gene	ETS1	MSX1	+	1.56	0.12	2864.73			FALSE
mir2gene	hsa-mir-181b	RUNX1	-	-1.37	0.17	2815.1		RUNX1	FALSE
tf2gene	ETS1	FOSL1	+	1.45	0.15	2765.23	TRANSFAC: symbol match		FALSE
tf2gene	JUN	STAT1	+	2.42	0.01	2674.67		JUN	FALSE
tf2gene	JUN	FOSL1	+	5.47	1.1e-06	2341.83		JUN	FALSE
tf2gene	JUN	EGR1	+	2.62	0.01	2310.33		JUN	FALSE
tf2gene	KLF12	ARID5B	+	2.5	0.01	2267.1			FALSE
mir2gene	hsa-mir-147	YY1	-	-1.52	0.13	2246			FALSE
tf2gene	MYC	E2F3	+	3.04	0.00361	2241.4		MYC	FALSE
mir2gene	hsa-mir-29b	YY1	-	-3.33	0.00157	2239			FALSE
mir2gene	hsa-mir-140	XBP1	-	-2.79	0.00714	2213			FALSE
mir2gene	hsa-mir-205	KLF12	-	-2.84	0.00623	2162			FALSE
mir2gene	hsa-mir-128b	HOXA9	-	-2.97	0.0043	2141		HOXA9	FALSE
mir2gene	hsa-mir-15a	SMAD3	-	-3.16	0.00253	2134			FALSE
mir2gene	hsa-mir-377	MAX	-	-2.77	0.00771	2131			FALSE
mir2gene	hsa-mir-134	MYC	-	-1.83	0.07	2131		MYC	FALSE
mir2gene	hsa-mir-193b	MAX	-	-3.46	0.00107	2130			FALSE
tf2gene	NFYB	POU3F2	-	-3.71	0.00047	2129			FALSE
mir2gene	hsa-mir-31	NR2F2	-	-1.38	0.17	2129			FALSE
mir2gene	hsa-mir-32	TFAP2A	-	-3.04	0.00361	2124			FALSE
tf2mir	MEF2A	hsa-mir-181a	+	1.74	0.08	2117			FALSE
tf2gene	TP53	E2F4	-	-2.01	0.04	2109.67		TP53	FALSE
tf2gene	STAT3	MYC	-	-2.8	0.00709	2073.5	TRANSFAC: symbol match	MYC	FALSE
tf2gene	E2F4	TP53	-	-1.63	0.1	2059		TP53	FALSE
tf2gene	EGR1	JUN	+	3.9	0.000263	2031.5		JUN	FALSE
tf2mir	E2F2	hsa-mir-106b	+	1.42	0.15	1994.5			FALSE
tf2mir	KLF12	hsa-mir-220	+	2.26	0.02	1926.9			FALSE
tf2gene	TFAP2A	MYC	-	-1.92	0.05	1816	TRANSFAC: symbol match	MYC	FALSE
tf2gene	TFAP2C	ARID5B	+	2.07	0.04	1490.17			FALSE
tf2gene	GATA3	PBX1	+	2.66	0.00989	1446		GATA3, PBX1	FALSE
tf2mir	MYC	hsa-mir-25	+	2.16	0.03	1305.82		MYC	FALSE
tf2mir	MSX1	hsa-mir-23b	+	2.08	0.04	1246.48			FALSE
tf2mir	MYC	hsa-mir-19b	+	2.97	0.00438	1235.47	TransmiR (2010)	MYC	FALSE
tf2gene	TP53	ETS1	+	2.37	0.02	1211		TP53	FALSE
tf2mir	E2F3	hsa-mir-141	-	-3.12	0.00281	1149.9			FALSE
tf2mir	MSX1	hsa-mir-27b	+	2.32	0.02	944.833			FALSE
tf2mir	MYC	hsa-mir-106a	+	4.97	6.73e-06	898.483	TransmiR (2010)	MYC	FALSE
tf2mir	ZNF238	hsa-mir-181a	+	2.29	0.02	728.633			FALSE
tf2mir	ZNF238	hsa-mir-214	+	3.08	0.00315	721			FALSE
tf2mir	MYC	hsa-mir-20b	+	4.72	1.67e-05	719.75	TransmiR (2010)	MYC	FALSE
tf2mir	PBX1	hsa-mir-182	+	2.06	0.04	691		PBX1	FALSE
tf2mir	MYC	hsa-mir-19a	+	2.11	0.03	679.917	TransmiR (2010)	MYC	FALSE
tf2gene	MYC	SOX9	-	-1.6	0.11	677.567		MYC	TRUE
tf2mir	MYC	hsa-mir-125b	-	-2.26	0.02	664.5		MYC	FALSE
tf2gene	TP53	FOXO1A	+	2.26	0.02	639		TP53, FOXO1A	FALSE
tf2gene	EGR1	ZIC2	+	2.1	0.04	629.5			FALSE
tf2mir	POU3F2	hsa-mir-181b	+	2.29	0.02	608.8			FALSE
tf2gene	NFE2L1	E2F3	-	-1.58	0.11	600			FALSE
tf2mir	MAX	hsa-mir-106b	+	1.9	0.06	575.5			FALSE
tf2gene	YY1	FOSL1	-	-2.94	0.00477	552.5			FALSE
tf2mir	PPARG	hsa-mir-9	-	-1.59	0.11	527		PPARG	FALSE
tf2gene	TFAP2A	MSX1	+	1.51	0.13	474.317			FALSE
tf2gene	MYC	STAT6	+	3.27	0.00186	462.167		MYC	FALSE
tf2mir	TFAP2C	hsa-mir-124a	-	-2.08	0.04	454.5			FALSE
tf2gene	TFAP2A	JUND	-	-2.17	0.03	395.583			FALSE
tf2gene	PPARG	ZNF238	+	2.68	0.00966	359.167		PPARG	FALSE
tf2gene	FOSL1	SOX9	+	1.53	0.13	323.567			FALSE
mir2gene	hsa-mir-326	SP1	-	-3.47	0.001	323			FALSE
tf2gene	RREB1	SP1	+	2.6	0.01	323			FALSE
tf2mir	MYC	hsa-mir-92	+	1.65	0.1	316.6	TransmiR (2010)	MYC	FALSE
tf2mir	CUTL1	hsa-mir-135a	-	-1.85	0.06	308			FALSE
tf2gene	SP1	NR3C1	-	-1.48	0.14	303			FALSE
mir2gene	hsa-mir-200b	NR3C1	-	-2.38	0.02	291.5			FALSE
tf2mir	RUNX1	hsa-mir-10a	-	-2.06	0.04	291		RUNX1	FALSE
tf2mir	GATA3	hsa-mir-219	-	-2.09	0.04	270		GATA3	FALSE
tf2mir	GATA3	hsa-mir-181c	+	2.49	0.01	268		GATA3	FALSE
tf2mir	MAX	hsa-mir-195	+	1.66	0.1	266.133			FALSE
tf2mir	NFE2L1	hsa-mir-365	+	2.76	0.00763	263			FALSE
tf2mir	TFAP2A	hsa-mir-19b	-	-2.34	0.02	259.55			FALSE
mir2gene	hsa-mir-200b	E2F3	-	-2.19	0.03	255			FALSE
tf2mir	ZNF238	hsa-mir-221	+	2.98	0.00422	251.5			FALSE
tf2mir	MSX1	hsa-mir-106a	-	-2.13	0.03	250.733			FALSE
tf2mir	RUNX1	hsa-mir-195	+	1.63	0.1	238.667		RUNX1	FALSE
tf2mir	MYC	hsa-mir-378	+	2.2	0.03	232.667		MYC	FALSE
tf2mir	RUNX1	hsa-mir-92	+	1.58	0.11	232.267		RUNX1	FALSE
tf2mir	RUNX1	hsa-mir-10b	-	-3.04	0.00356	220.5		RUNX1	FALSE
tf2gene	EGR1	JUND	+	2.08	0.04	212			FALSE
tf2gene	MYC	HIF1A	-	-2.99	0.0041	207		MYC	FALSE
tf2gene	PPARG	STAT6	+	2.1	0.03	206.667		PPARG	FALSE
tf2mir	MSX1	hsa-mir-20b	-	-1.63	0.1	197.333			FALSE
mir2gene	hsa-mir-92	GATA6	-	-2.49	0.01	181.867			FALSE
tf2mir	EGR1	hsa-mir-26a	+	2.55	0.01	180			FALSE
tf2mir	TFAP2A	hsa-mir-19a	-	-1.84	0.07	144.75			FALSE
tf2mir	NFE2L1	hsa-mir-125b	+	2.87	0.00578	144			FALSE
tf2mir	ZNF238	hsa-mir-152	+	2.23	0.02	142			FALSE
tf2mir	MAX	hsa-mir-25	+	3.04	0.00361	136.5			FALSE
tf2gene	NFKB1	MSX1	+	2.25	0.02	136.5			FALSE
tf2mir	EGR1	hsa-mir-132	+	2.5	0.01	133			FALSE
tf2mir	PPARG	hsa-mir-192	+	2.34	0.02	118.5		PPARG	FALSE
tf2mir	SP1	hsa-mir-19b	+	1.6	0.11	115.5			FALSE
tf2gene	SP1	NFATC3	+	2.18	0.03	108			FALSE
mir2gene	hsa-mir-25	GATA6	-	-1.76	0.08	96.9833			FALSE
tf2gene	CUTL1	SOX9	-	-1.42	0.16	91.7333			FALSE
mir2gene	hsa-mir-21	E2F3	-	-2.65	0.01	89			FALSE
tf2gene	NFIA	SP3	-	-3.51	0.000893	88			FALSE
tf2mir	SP1	hsa-mir-106a	+	2.21	0.03	87	TransmiR (2010)		FALSE
tf2gene	MYC	ATF4	+	3.38	0.00131	86		MYC	TRUE
tf2mir	SP1	hsa-mir-20b	+	2.11	0.03	73.5			FALSE
tf2mir	CUTL1	hsa-mir-195	-	-1.89	0.06	73.4			FALSE
tf2mir	GATA3	hsa-mir-196b	-	-2.79	0.00714	73		GATA3	FALSE
tf2mir	YY1	hsa-let-7i	-	-2	0.04	72			FALSE
tf2mir	TFAP2A	hsa-mir-92	-	-1.82	0.07	69.85			FALSE
tf2mir	NFIA	hsa-mir-195	-	-2.5	0.01	68.9667			FALSE
tf2mir	NFATC3	hsa-let-7f	+	2.5	0.01	68			FALSE
tf2mir	GATA3	hsa-mir-181d	+	3.84	0.000305	66		GATA3	FALSE
tf2mir	SP1	hsa-mir-92	+	1.41	0.16	61.5			FALSE
tf2mir	JUNB	hsa-mir-214	+	3.1	0.00296	59.5			FALSE
tf2mir	NFIA	hsa-mir-383	-	-2.53	0.01	59			FALSE
tf2mir	KLF12	hsa-mir-194	-	-2.29	0.02	56			FALSE
tf2mir	SP1	hsa-mir-26b	+	2.18	0.03	52.5			FALSE
mir2gene	hsa-mir-20b	NKIRAS1	-	-4.58	2.56e-05	49			FALSE
mir2gene	hsa-mir-20b	FRMD6	-	-4.56	2.75e-05	49			FALSE
mir2gene	hsa-mir-106a	C2orf17	-	-3.9	0.000252	49			FALSE
mir2gene	hsa-mir-106a	RIPK5	-	-3.87	0.000278	49			FALSE
mir2gene	hsa-mir-106a	FAM57A	-	-3.81	0.000339	49			FALSE
mir2gene	hsa-mir-20b	TIMP3	-	-3.68	0.000524	49			FALSE
mir2gene	hsa-mir-20b	CCND1	-	-3.4	0.00122	49		CCND1	FALSE
tf2gene	GATA6	DNAJC14	-	-3.3	0.00165	49			FALSE
mir2gene	hsa-mir-106a	OCRL	-	-3.23	0.00204	49			FALSE
mir2gene	hsa-mir-106a	TP53INP2	-	-3.02	0.00396	49			FALSE
mir2gene	hsa-mir-20b	SET	-	-2.96	0.00458	49		SET	FALSE
mir2gene	hsa-mir-106a	NBL1	-	-2.79	0.00706	49			FALSE
mir2gene	hsa-mir-106a	ITGB8	-	-2.68	0.00949	49			FALSE
tf2gene	GATA6	NFIL3	+	2.52	0.01	49			FALSE
mir2gene	hsa-mir-106a	MIDN	-	-2.39	0.01	49			FALSE
mir2gene	hsa-mir-106a	PTGFRN	-	-2.57	0.01	49			FALSE
mir2gene	hsa-mir-20b	FAM102A	-	-2.57	0.01	49			FALSE
mir2gene	hsa-mir-20b	SDCBP	-	-2.49	0.01	49			FALSE
mir2gene	hsa-mir-20b	SLC39A14	-	-2.4	0.01	49			FALSE
mir2gene	hsa-mir-106a	MAP3K2	-	-2.26	0.02	49			FALSE
mir2gene	hsa-mir-106a	ZNF652	-	-2.28	0.02	49			FALSE
mir2gene	hsa-mir-106a	YPEL2	-	-2.16	0.03	49			FALSE
mir2gene	hsa-mir-20b	MTMR3	-	-2.2	0.03	49			FALSE
mir2gene	hsa-mir-20b	MKRN1	-	-2.03	0.04	49			FALSE
mir2gene	hsa-mir-106a	FMNL2	-	-1.94	0.05	49			FALSE
mir2gene	hsa-mir-20b	KIF3B	-	-1.89	0.06	49			FALSE
mir2gene	hsa-mir-106a	C1orf9	-	-1.75	0.08	49			FALSE
tf2gene	NR3C1	ANTXR1	+	5.06	4.66e-06	48			FALSE
tf2gene	NR3C1	PHLDB2	+	4.49	3.42e-05	48			FALSE
tf2gene	NR3C1	MRPS31	-	-4.31	6.38e-05	48			FALSE
tf2gene	NR3C1	TNS4	-	-4.08	0.00014	48			FALSE
tf2gene	NR3C1	SLC45A3	-	-3.78	0.000374	48		SLC45A3	FALSE
mir2gene	hsa-mir-20b	NBEA	-	-3.7	0.000495	48			FALSE
tf2gene	NR3C1	GPC6	+	3.63	0.000592	48			FALSE
tf2gene	NR3C1	MRPS9	-	-3.43	0.00111	48			FALSE
mir2gene	hsa-mir-20b	CALU	-	-3.2	0.0023	48			FALSE
tf2gene	NR3C1	ZNF462	+	3.15	0.00261	48			FALSE
tf2gene	NR3C1	CTF8	-	-3.11	0.00286	48			FALSE
tf2gene	NR3C1	EXOC6	-	-3.05	0.00344	48			FALSE
tf2gene	NR3C1	DDR1	-	-3.02	0.00371	48			FALSE
tf2gene	NR3C1	PTCHD2	+	2.93	0.00483	48			FALSE
tf2gene	NR3C1	PCCB	-	-2.91	0.00507	48			FALSE
tf2gene	NR3C1	NDUFA8	-	-2.8	0.00691	48			FALSE
tf2gene	NR3C1	POLR3C	+	2.79	0.00706	48			FALSE
tf2gene	NR3C1	ZNF655	+	2.76	0.00758	48			FALSE
tf2gene	NR3C1	RPP25	-	-2.75	0.0079	48			FALSE
tf2gene	NR3C1	KCTD9	+	2.75	0.00796	48			FALSE
tf2gene	NR3C1	LCORL	-	-2.69	0.00922	48			FALSE
mir2gene	hsa-mir-106a	KIAA1598	-	-2.44	0.01	48			FALSE
mir2gene	hsa-mir-20b	C10orf46	-	-2.46	0.01	48			FALSE
tf2gene	NR3C1	C3orf39	-	-2.63	0.01	48			FALSE
tf2gene	NR3C1	CD9	-	-2.44	0.01	48			FALSE
tf2gene	NR3C1	FAM108C1	-	-2.55	0.01	48			FALSE
tf2gene	NR3C1	FLJ25778	-	-2.4	0.01	48			FALSE
tf2mir	NR3C1	hsa-mir-296	+	2.53	0.01	48			FALSE
tf2gene	NR3C1	MBD6	-	-2.51	0.01	48			FALSE
tf2gene	NR3C1	MDK	-	-2.5	0.01	48			FALSE
tf2gene	NR3C1	SH3PX3	+	2.63	0.01	48			FALSE
tf2gene	NR3C1	ST13	-	-2.65	0.01	48			FALSE
tf2gene	NR3C1	TPD52	-	-2.65	0.01	48			FALSE
tf2gene	NR3C1	TSPAN2	+	2.51	0.01	48			FALSE
mir2gene	hsa-mir-196b	EPS15	-	-2.29	0.02	48		EPS15	FALSE
tf2gene	NR3C1	LRRC57	-	-2.26	0.02	48			FALSE
tf2gene	NR3C1	SLC25A35	-	-2.25	0.02	48			FALSE
tf2gene	NR3C1	SPRY2	-	-2.3	0.02	48			FALSE
tf2gene	NR3C1	WBP1	-	-2.34	0.02	48			FALSE
tf2gene	NR3C1	ATP5G3	-	-2.1	0.03	48			FALSE
tf2gene	NR3C1	HDAC10	-	-2.16	0.03	48			FALSE
tf2gene	NR3C1	KRT10	+	2.2	0.03	48			FALSE
tf2gene	NR3C1	MAGI1	-	-2.17	0.03	48			FALSE
tf2gene	NR3C1	MGAT1	+	2.12	0.03	48			FALSE
tf2gene	NR3C1	SERF2	-	-2.15	0.03	48			FALSE
tf2gene	NR3C1	XPO7	-	-2.19	0.03	48			FALSE
tf2gene	NR3C1	C20orf72	-	-2.06	0.04	48			FALSE
tf2gene	NR3C1	CSNK1D	-	-2.07	0.04	48			FALSE
tf2gene	NR3C1	IMMP1L	-	-2.07	0.04	48			FALSE
tf2gene	NR3C1	RPIA	-	-2.01	0.04	48			FALSE
mir2gene	hsa-mir-106a	BAMBI	-	-1.84	0.07	48			FALSE
tf2gene	NR3C1	GNPNAT1	-	-1.84	0.07	48			FALSE
tf2gene	NR3C1	SORL1	-	-1.78	0.07	48			FALSE
tf2gene	NR3C1	RNF38	+	1.74	0.08	48			FALSE
tf2gene	SOX9	TSC22D1	+	5.78	3.19e-07	47			FALSE
mir2gene	hsa-mir-19b	PEA15	-	-5.11	4.25e-06	47			FALSE
mir2gene	hsa-mir-19b	RNF11	-	-4.1	0.000136	47			FALSE
tf2gene	SOX9	TPBG	+	4.01	0.000177	47			FALSE
mir2gene	hsa-mir-214	MYEF2	-	-3.95	0.00022	47			FALSE
tf2gene	SOX9	SHROOM3	+	3.93	0.000229	47			FALSE
mir2gene	hsa-mir-19b	PLS3	-	-3.81	0.000346	47			FALSE
mir2gene	hsa-mir-19b	PHLDA3	-	-3.67	0.000532	47			FALSE
mir2gene	hsa-mir-19b	SCRN1	-	-3.62	0.000621	47			FALSE
mir2gene	hsa-mir-182	CHST10	-	-3.61	0.00064	47			FALSE
tf2gene	SOX9	EFNB2	+	3.48	0.000981	47			FALSE
mir2gene	hsa-mir-19b	VAMP3	-	-3.4	0.00124	47			FALSE
mir2gene	hsa-mir-19b	PTPN21	-	-3.33	0.00152	47			FALSE
mir2gene	hsa-mir-106a	WEE1	-	-3.3	0.00173	47			FALSE
mir2gene	hsa-mir-214	HAGH	-	-3.27	0.0018	47			FALSE
tf2gene	NR3C1	TRIB1	-	-3.24	0.00202	47			FALSE
mir2gene	hsa-mir-182	CPEB2	-	-3.22	0.0022	47			FALSE
mir2gene	hsa-mir-19b	MTUS1	-	-3.2	0.0022	47			FALSE
mir2gene	hsa-mir-106a	SUMF1	-	-3.12	0.00282	47			FALSE
tf2gene	NR3C1	CITED2	+	3.12	0.00283	47			FALSE
tf2gene	NR3C1	SDPR	+	3.09	0.00309	47			FALSE
mir2gene	hsa-mir-19b	DYNLL2	-	-3.01	0.00388	47			FALSE
mir2gene	hsa-mir-182	TNRC5	-	-2.93	0.00484	47			FALSE
mir2gene	hsa-mir-92	MYH9	-	-2.84	0.00621	47		MYH9	FALSE
mir2gene	hsa-mir-182	SH3KBP1	-	-2.83	0.00645	47			FALSE
tf2gene	NR3C1	WNT5A	+	2.82	0.00662	47			FALSE
mir2gene	hsa-mir-214	SMARCD1	-	-2.82	0.00663	47			FALSE
mir2gene	hsa-mir-92	TACC2	-	-2.78	0.00731	47			FALSE
mir2gene	hsa-mir-214	GALNTL4	-	-2.69	0.00924	47			FALSE
mir2gene	hsa-mir-182	GALNT2	-	-2.52	0.01	47			FALSE
mir2gene	hsa-mir-182	SNAP23	-	-2.49	0.01	47			FALSE
mir2gene	hsa-mir-182	ZCCHC3	-	-2.45	0.01	47			FALSE
mir2gene	hsa-mir-19b	DNAJC13	-	-2.47	0.01	47			FALSE
mir2gene	hsa-mir-19b	MDFIC	-	-2.59	0.01	47			FALSE
mir2gene	hsa-mir-19b	WWP1	-	-2.51	0.01	47			FALSE
mir2gene	hsa-mir-214	EIF5B	-	-2.46	0.01	47			FALSE
mir2gene	hsa-mir-214	OTUB1	-	-2.45	0.01	47			FALSE
mir2gene	hsa-mir-214	PCBP2	-	-2.52	0.01	47			FALSE
mir2gene	hsa-mir-214	SEC24C	-	-2.58	0.01	47			FALSE
tf2gene	SOX9	ASXL3	-	-2.62	0.01	47			FALSE
tf2gene	SOX9	KIAA0406	-	-2.46	0.01	47			FALSE
tf2gene	SOX9	PDZD11	+	2.59	0.01	47			FALSE
mir2gene	hsa-mir-182	C10orf6	-	-2.26	0.02	47			FALSE
mir2gene	hsa-mir-182	NRN1	-	-2.36	0.02	47			FALSE
mir2gene	hsa-mir-19b	GULP1	-	-2.29	0.02	47			FALSE
mir2gene	hsa-mir-19b	NME7	-	-2.26	0.02	47			FALSE
mir2gene	hsa-mir-19b	VPS37A	-	-2.38	0.02	47			FALSE
mir2gene	hsa-mir-19b	WDR45L	-	-2.26	0.02	47			FALSE
mir2gene	hsa-mir-214	ESCO1	-	-2.32	0.02	47			FALSE
mir2gene	hsa-mir-214	PPM1A	-	-2.26	0.02	47			FALSE
mir2gene	hsa-mir-214	RAE1	-	-2.27	0.02	47			FALSE
mir2gene	hsa-mir-182	C20orf108	-	-2.13	0.03	47			FALSE
mir2gene	hsa-mir-182	PRKAR1A	-	-2.12	0.03	47		PRKAR1A	FALSE
mir2gene	hsa-mir-214	ACVR1B	-	-2.18	0.03	47			FALSE
tf2gene	SOX9	ROBO2	-	-2.21	0.03	47			FALSE
mir2gene	hsa-mir-19b	KHDRBS1	-	-2.04	0.04	47			FALSE
mir2gene	hsa-mir-19b	PUM1	-	-2.02	0.04	47			FALSE
mir2gene	hsa-mir-19b	ZMYND11	-	-2.09	0.04	47			FALSE
mir2gene	hsa-mir-214	ZMYM3	-	-2.06	0.04	47			FALSE
mir2gene	hsa-mir-92	C20orf111	-	-2.07	0.04	47			FALSE
mir2gene	hsa-mir-92	MTA3	-	-2	0.04	47			FALSE
tf2gene	NR3C1	H1FX	-	-2.01	0.04	47			FALSE
tf2gene	SOX9	CCDC75	-	-2.06	0.04	47			FALSE
tf2gene	SOX9	LIMD1	-	-2.07	0.04	47			FALSE
tf2gene	SOX9	SIRT6	+	2.06	0.04	47			FALSE
tf2mir	E2F2	hsa-mir-25	+	1.92	0.05	47			FALSE
tf2gene	NR3C1	SLC25A4	-	-1.93	0.05	47			FALSE
mir2gene	hsa-mir-19b	RBMS3	-	-1.89	0.06	47			FALSE
tf2gene	NR3C1	USP31	+	1.79	0.07	47			FALSE
mir2gene	hsa-mir-19b	KIF1B	-	-1.7	0.09	47			FALSE
mir2gene	hsa-mir-19b	ZDHHC7	-	-1.66	0.1	47			FALSE
mir2gene	hsa-mir-214	MRPS7	-	-1.54	0.12	47			FALSE
mir2gene	hsa-mir-92	CIT	-	-1.54	0.12	47			FALSE
mir2gene	hsa-mir-20b	PLOD2	-	-3.54	0.000836	46.5			FALSE
tf2gene	NR3C1	HIPK2	+	2.19	0.03	46.5			FALSE
mir2gene	hsa-mir-125b	NUP210	-	-4.88	9.03e-06	46			FALSE
mir2gene	hsa-mir-125b	DUS1L	-	-4.68	1.77e-05	46			FALSE
mir2gene	hsa-mir-135a	SERTAD2	-	-4.64	2.13e-05	46			FALSE
mir2gene	hsa-mir-23b	CNOT6L	-	-4.55	2.84e-05	46			FALSE
mir2gene	hsa-mir-23b	CRLF3	-	-4.46	3.78e-05	46			FALSE
mir2gene	hsa-mir-141	ZC3HC1	-	-4.11	0.000127	46			FALSE
tf2gene	PBX1	KIAA1958	-	-3.99	0.000194	46		PBX1	FALSE
mir2gene	hsa-mir-125b	ZNF518	-	-3.81	0.000334	46			FALSE
mir2gene	hsa-mir-27b	SENP1	-	-3.79	0.00036	46			FALSE
mir2gene	hsa-mir-23b	RFXDC2	-	-3.64	0.00058	46			FALSE
mir2gene	hsa-mir-23b	WNK1	-	-3.6	0.000658	46			FALSE
mir2gene	hsa-mir-23b	TFDP2	-	-3.55	0.000782	46			FALSE
mir2gene	hsa-mir-23b	KIAA1794	-	-3.54	0.000785	46			FALSE
mir2gene	hsa-mir-219	CTCF	-	-3.52	0.000867	46			FALSE
mir2gene	hsa-mir-125b	PI4K2B	-	-3.5	0.000902	46			FALSE
mir2gene	hsa-mir-23b	FBXL14	-	-3.47	0.000982	46			FALSE
mir2gene	hsa-mir-27b	ME2	-	-3.33	0.00149	46			FALSE
mir2gene	hsa-mir-23b	PUM2	-	-3.3	0.00166	46			FALSE
mir2gene	hsa-mir-23b	TLK1	-	-3.28	0.00177	46			FALSE
mir2gene	hsa-mir-23b	MTMR4	-	-3.24	0.00199	46			FALSE
tf2gene	PBX1	FLAD1	+	3.21	0.00214	46		PBX1	FALSE
tf2gene	NR3C1	MICAL3	+	3.21	0.00219	46			FALSE
mir2gene	hsa-mir-27b	SFRS8	-	-3.19	0.00229	46			FALSE
tf2gene	PBX1	RIOK1	-	-3.15	0.00254	46		PBX1	FALSE
mir2gene	hsa-mir-125b	RHOT2	-	-3.12	0.00283	46			FALSE
mir2gene	hsa-mir-141	ZFR	-	-3.07	0.00319	46			FALSE
tf2gene	PBX1	TAGLN2	+	3.03	0.00364	46		PBX1	FALSE
tf2gene	PBX1	CSNK2A1	-	-2.99	0.004	46		PBX1	FALSE
mir2gene	hsa-mir-125b	ULK3	-	-2.92	0.00493	46			FALSE
tf2gene	PBX1	COL5A2	+	2.92	0.00497	46	TRANSFAC: symbol match	PBX1	FALSE
mir2gene	hsa-mir-27b	C5orf13	-	-2.91	0.00508	46			FALSE
mir2gene	hsa-mir-23b	TOP1	-	-2.9	0.00523	46		TOP1	FALSE
mir2gene	hsa-mir-27b	TROVE2	-	-2.82	0.00643	46			FALSE
mir2gene	hsa-mir-141	SPG3A	-	-2.79	0.00699	46			FALSE
mir2gene	hsa-mir-27b	XPO1	-	-2.75	0.00783	46			FALSE
mir2gene	hsa-mir-23b	HNRPA2B1	-	-2.73	0.00843	46			FALSE
mir2gene	hsa-mir-125b	TOR2A	-	-2.72	0.00853	46			FALSE
mir2gene	hsa-mir-27b	CLK2	-	-2.71	0.00869	46			FALSE
mir2gene	hsa-mir-27b	DAZAP1	-	-2.68	0.00941	46			FALSE
mir2gene	hsa-mir-195	CLDN12	-	-2.68	0.00954	46			FALSE
mir2gene	hsa-mir-125b	C9orf86	-	-2.62	0.01	46			FALSE
mir2gene	hsa-mir-125b	RPS6KA1	-	-2.5	0.01	46			FALSE
mir2gene	hsa-mir-135a	CHES1	-	-2.63	0.01	46			FALSE
mir2gene	hsa-mir-135a	NUCKS1	-	-2.43	0.01	46			FALSE
mir2gene	hsa-mir-141	CNP	-	-2.62	0.01	46			FALSE
mir2gene	hsa-mir-141	MAPRE2	-	-2.62	0.01	46			FALSE
mir2gene	hsa-mir-141	PTPRS	-	-2.59	0.01	46			FALSE
mir2gene	hsa-mir-181c	GPD1L	-	-2.42	0.01	46			FALSE
mir2gene	hsa-mir-219	H3F3A	-	-2.56	0.01	46			FALSE
mir2gene	hsa-mir-23b	AFF1	-	-2.5	0.01	46			FALSE
mir2gene	hsa-mir-27b	AGGF1	-	-2.48	0.01	46			FALSE
mir2gene	hsa-mir-27b	HDHD2	-	-2.58	0.01	46			FALSE
mir2gene	hsa-mir-27b	RBBP6	-	-2.65	0.01	46			FALSE
tf2gene	PBX1	ADAR	+	2.5	0.01	46		PBX1	FALSE
tf2gene	PBX1	STAC2	+	2.58	0.01	46		PBX1	FALSE
mir2gene	hsa-mir-125b	HDDC3	-	-2.31	0.02	46			FALSE
mir2gene	hsa-mir-135a	POGZ	-	-2.27	0.02	46			FALSE
mir2gene	hsa-mir-135a	UBE3C	-	-2.34	0.02	46			FALSE
mir2gene	hsa-mir-141	DHX30	-	-2.32	0.02	46			FALSE
mir2gene	hsa-mir-141	STX2	-	-2.31	0.02	46			FALSE
mir2gene	hsa-mir-195	FLJ20186	-	-2.28	0.02	46			FALSE
mir2gene	hsa-mir-214	SPSB3	-	-2.38	0.02	46			FALSE
mir2gene	hsa-mir-219	NCOA1	-	-2.29	0.02	46		NCOA1	FALSE
mir2gene	hsa-mir-27b	GATAD2A	-	-2.34	0.02	46			FALSE
tf2gene	PBX1	XRN2	-	-2.31	0.02	46		PBX1	FALSE
mir2gene	hsa-mir-125b	KIAA1815	-	-2.11	0.03	46			FALSE
mir2gene	hsa-mir-141	SLC20A1	-	-2.14	0.03	46			FALSE
mir2gene	hsa-mir-181c	SCML2	-	-2.21	0.03	46			FALSE
mir2gene	hsa-mir-195	ALS2CR2	-	-2.18	0.03	46			FALSE
mir2gene	hsa-mir-195	BFAR	-	-2.17	0.03	46			FALSE
mir2gene	hsa-mir-195	HSPG2	-	-2.15	0.03	46			FALSE
mir2gene	hsa-mir-23b	PAIP2	-	-2.16	0.03	46			FALSE
mir2gene	hsa-mir-27b	XPO6	-	-2.15	0.03	46			FALSE
tf2gene	NR3C1	DCTN1	+	2.22	0.03	46			FALSE
mir2gene	hsa-mir-141	HTATSF1	-	-2.03	0.04	46			FALSE
mir2gene	hsa-mir-181c	ZNF664	-	-2.03	0.04	46			FALSE
mir2gene	hsa-mir-195	C1orf108	-	-2.03	0.04	46			FALSE
mir2gene	hsa-mir-23b	C1GALT1C1	-	-2.04	0.04	46			FALSE
mir2gene	hsa-mir-23b	CCNL1	-	-2.07	0.04	46			FALSE
tf2gene	PBX1	ACTN4	+	2.05	0.04	46		PBX1	FALSE
tf2gene	PBX1	SETD7	+	2.07	0.04	46		PBX1	FALSE
mir2gene	hsa-mir-195	ACSL1	-	-1.96	0.05	46			FALSE
tf2gene	PBX1	C15orf42	-	-1.95	0.05	46		PBX1	FALSE
tf2gene	SOX9	MGA	-	-1.98	0.05	46			FALSE
mir2gene	hsa-mir-181c	TXNDC12	-	-1.88	0.06	46			FALSE
mir2gene	hsa-mir-195	SMURF1	-	-1.86	0.06	46			FALSE
mir2gene	hsa-mir-219	PPP2CA	-	-1.9	0.06	46			FALSE
tf2gene	SOX9	ITGA6	+	1.86	0.06	46			FALSE
tf2gene	GATA6	EPAS1	+	1.83	0.07	46			FALSE
mir2gene	hsa-mir-141	SLC16A1	-	-1.79	0.07	46			FALSE
mir2gene	hsa-mir-23b	SIRPA	-	-1.78	0.08	46			FALSE
mir2gene	hsa-mir-92	WWC1	-	-1.75	0.08	46			FALSE
mir2gene	hsa-mir-135a	SLC39A13	-	-1.69	0.09	46			FALSE
mir2gene	hsa-mir-106a	AP3D1	-	-1.65	0.1	46			FALSE
mir2gene	hsa-mir-219	PODXL	-	-1.56	0.12	46			FALSE
mir2gene	hsa-mir-125b	JUP	-	-1.51	0.13	46			FALSE
mir2gene	hsa-mir-141	NONO	-	-1.52	0.13	46		NONO	FALSE
mir2gene	hsa-mir-20b	ATAD2	-	-1.53	0.13	46			FALSE
mir2gene	hsa-mir-23b	HNRPH3	-	-1.48	0.14	46			FALSE
mir2gene	hsa-mir-125b	C9orf90	-	-1.43	0.15	46			FALSE
tf2gene	NR3C1	PHF1	+	1.43	0.15	46			FALSE
mir2gene	hsa-mir-23b	SEC14L1	-	-1.39	0.16	46			FALSE
tf2gene	E2F3	CAMK2N1	-	-4.47	3.84e-05	45			FALSE
tf2gene	MSX1	PH-4	+	4.05	0.000155	45			FALSE
tf2gene	E2F3	KITLG	-	-3.95	0.000214	45			FALSE
tf2gene	MSX1	UBE2L3	-	-3.9	0.000253	45			FALSE
tf2gene	SP3	DNASE2	-	-3.62	0.000615	45			FALSE
mir2gene	hsa-mir-27b	EZH2	-	-3.59	0.000706	45		EZH2	FALSE
tf2gene	MSX1	MYBL1	+	3.58	0.000716	45			FALSE
tf2gene	E2F3	MSH6	+	3.55	0.000776	45		MSH6	FALSE
tf2gene	GATA3	PAK2	+	3.49	0.000935	45		GATA3	FALSE
tf2gene	GATA3	NCOA6	+	3.45	0.00105	45		GATA3	FALSE
tf2gene	GATA3	TRIM37	+	3.43	0.00112	45		GATA3	FALSE
tf2gene	E2F3	UNQ501	-	-3.31	0.00161	45			FALSE
tf2gene	GATA3	CREB3L4	+	3.3	0.00165	45		GATA3	FALSE
tf2gene	E2F3	TFB2M	+	3.27	0.00179	45			FALSE
tf2gene	STAT6	DDR2	-	-3.17	0.00239	45			FALSE
tf2gene	E2F3	ZNF294	+	3.15	0.00255	45			FALSE
tf2gene	E2F3	HOOK1	-	-3.15	0.00259	45			FALSE
tf2gene	E2F3	DGKZ	+	3.13	0.00268	45			FALSE
tf2gene	E2F3	HTATIP2	-	-3.04	0.00347	45			FALSE
mir2gene	hsa-mir-141	CLASP2	-	-3.03	0.00363	45			FALSE
tf2gene	MSX1	GPS2	+	3	0.00396	45			FALSE
tf2gene	MSX1	IQGAP3	+	2.97	0.00432	45			FALSE
mir2gene	hsa-mir-141	QKI	-	-2.89	0.00556	45			FALSE
tf2gene	GATA3	UBE2M	-	-2.87	0.0056	45		GATA3	FALSE
mir2gene	hsa-mir-125b	TDG	-	-2.85	0.00616	45			FALSE
tf2gene	GATA3	CLCN5	-	-2.82	0.00652	45		GATA3	FALSE
mir2gene	hsa-mir-182	ANKRD28	-	-2.82	0.00654	45			FALSE
tf2gene	E2F3	LOC201725	+	2.82	0.00659	45			FALSE
tf2gene	GATA3	GBF1	+	2.81	0.00664	45		GATA3	FALSE
tf2gene	STAT6	ARFGAP1	+	2.81	0.00664	45			FALSE
tf2gene	MSX1	FAM72A	-	-2.79	0.00708	45			FALSE
tf2gene	GATA3	B3GNT2	-	-2.74	0.00806	45		GATA3	FALSE
tf2gene	E2F3	BTG1	-	-2.73	0.00848	45		BTG1	FALSE
tf2gene	E2F3	EPC2	+	2.64	0.01	45			FALSE
tf2gene	GATA3	GPR180	-	-2.43	0.01	45		GATA3	FALSE
tf2gene	GATA3	GTF2A2	-	-2.66	0.01	45		GATA3	FALSE
tf2gene	GATA3	LIX1L	-	-2.61	0.01	45		GATA3	FALSE
tf2gene	GATA3	PEX5	+	2.43	0.01	45		GATA3	FALSE
tf2gene	GATA3	PPP6C	+	2.49	0.01	45		GATA3	FALSE
tf2gene	GATA3	RER1	-	-2.43	0.01	45		GATA3	FALSE
tf2gene	GATA3	TOB1	+	2.57	0.01	45		GATA3	FALSE
mir2gene	hsa-mir-182	ZADH2	-	-2.42	0.01	45			FALSE
mir2gene	hsa-mir-27b	EPB41	-	-2.39	0.01	45			FALSE
tf2gene	MSX1	KTI12	-	-2.45	0.01	45			FALSE
tf2gene	NR3C1	ATPAF1	-	-2.63	0.01	45			FALSE
tf2gene	NR3C1	TRAM1L1	+	2.52	0.01	45			FALSE
tf2gene	STAT6	HSD3B7	+	2.4	0.01	45			FALSE
tf2gene	E2F3	FLJ32549	-	-2.38	0.02	45			FALSE
tf2gene	GATA3	C6orf66	-	-2.38	0.02	45		GATA3	FALSE
tf2gene	GATA3	DCHS1	-	-2.3	0.02	45		GATA3	FALSE
tf2gene	GATA3	IRF3	-	-2.34	0.02	45		GATA3	FALSE
tf2gene	GATA3	KIAA1026	-	-2.27	0.02	45		GATA3	FALSE
mir2gene	hsa-mir-141	ACOT7	-	-2.26	0.02	45			FALSE
tf2gene	MSX1	CHERP	-	-2.37	0.02	45			FALSE
tf2gene	MSX1	LMO7	+	2.39	0.02	45			FALSE
tf2gene	E2F3	ALG8	+	2.2	0.03	45			FALSE
tf2gene	E2F3	DHRS3	-	-2.12	0.03	45			FALSE
tf2gene	E2F3	TFCP2	+	2.11	0.03	45			FALSE
tf2gene	E2F3	TMEM101	-	-2.21	0.03	45			FALSE
tf2gene	GATA3	CAPNS2	+	2.19	0.03	45		GATA3	FALSE
tf2gene	GATA3	CPOX	-	-2.14	0.03	45		GATA3	FALSE
tf2gene	GATA3	UBXD8	+	2.16	0.03	45		GATA3	FALSE
mir2gene	hsa-mir-141	GRAMD1A	-	-2.16	0.03	45			FALSE
tf2gene	MSX1	ANKRD16	-	-2.11	0.03	45			FALSE
tf2gene	MSX1	NDUFAF1	-	-2.12	0.03	45			FALSE
tf2gene	MSX1	SMTN	+	2.1	0.03	45			FALSE
tf2gene	STAT6	C9orf3	-	-2.14	0.03	45			FALSE
tf2gene	STAT6	MAP3K11	+	2.15	0.03	45			FALSE
tf2gene	STAT6	NDUFA12	+	2.2	0.03	45			FALSE
tf2gene	STAT6	NUDCD1	+	2.22	0.03	45			FALSE
tf2gene	E2F3	PXMP2	-	-2.08	0.04	45			FALSE
tf2gene	E2F3	SRPR	+	2.09	0.04	45			FALSE
tf2gene	GATA3	JOSD1	-	-2.07	0.04	45		GATA3	FALSE
tf2gene	GATA3	PPP1R1C	+	2.09	0.04	45		GATA3	FALSE
tf2gene	GATA3	ZCCHC9	-	-2.1	0.04	45		GATA3	FALSE
tf2gene	STAT6	TMEM32	-	-2.08	0.04	45			FALSE
tf2gene	NR3C1	SPHK1	+	1.99	0.05	45			FALSE
mir2gene	hsa-mir-141	ANP32E	-	-1.87	0.06	45			FALSE
mir2gene	hsa-mir-23b	RAD17	-	-1.85	0.06	45			FALSE
tf2gene	E2F3	FAM76B	+	1.83	0.07	45			FALSE
tf2gene	GATA3	EDD1	+	1.8	0.07	45		GATA3	FALSE
mir2gene	hsa-mir-195	CENTG3	-	-1.65	0.1	45			FALSE
mir2gene	hsa-mir-23b	SF1	-	-1.62	0.1	45			FALSE
tf2gene	E2F3	FAM84B	-	-1.47	0.14	45			FALSE
tf2gene	CUTL1	SLC26A2	+	5.41	1.28e-06	44			FALSE
tf2gene	FOSL1	CLIC1	+	5.22	2.56e-06	44			FALSE
tf2gene	CUTL1	SRPK2	+	5.21	2.68e-06	44			FALSE
tf2gene	NFIA	SPR	+	5.18	2.92e-06	44			FALSE
tf2gene	FOSL1	IGFBP6	+	4.72	1.57e-05	44			FALSE
tf2gene	STAT1	PSMB9	+	4.32	6.31e-05	44	TRANSFAC: symbol match		FALSE
mir2gene	hsa-mir-9	PTER	-	-4.23	8.3e-05	44			FALSE
mir2gene	hsa-mir-25	ITGAV	-	-4.18	0.0001	44			FALSE
tf2gene	NFIA	TMC4	+	4.17	0.000103	44			FALSE
tf2gene	NFIA	ACSS2	+	4.14	0.000116	44			FALSE
mir2gene	hsa-mir-19a	ROBO1	-	-4.1	0.000133	44			FALSE
tf2gene	ELK1	RBBP7	+	3.97	0.000206	44			FALSE
tf2gene	STAT1	UGCG	+	3.95	0.000215	44			FALSE
tf2gene	NFIA	TNK1	+	3.93	0.000233	44			FALSE
tf2gene	ELK1	RPS18	-	-3.92	0.00024	44			FALSE
mir2gene	hsa-mir-9	FOXP4	-	-3.87	0.000287	44			FALSE
tf2gene	STAT1	ITM2C	-	-3.84	0.000309	44			FALSE
tf2gene	NFIA	EMILIN3	+	3.76	0.000396	44			FALSE
tf2gene	NFIA	MFSD3	+	3.69	0.000497	44			FALSE
tf2gene	ELK1	GRIN2D	-	-3.66	0.00054	44			FALSE
tf2gene	NFIA	GPR108	+	3.64	0.000588	44			FALSE
tf2gene	NFIA	TMTC2	+	3.62	0.000626	44			FALSE
tf2gene	ELK1	ATP5C1	-	-3.61	0.000641	44			FALSE
tf2gene	FOSL1	PROCR	+	3.59	0.000683	44			FALSE
tf2gene	STAT1	C4orf27	-	-3.54	0.0008	44			FALSE
tf2gene	CUTL1	HSPB8	+	3.53	0.000829	44			FALSE
tf2gene	NFIA	DUSP23	+	3.51	0.000882	44			FALSE
tf2gene	CUTL1	PMPCB	+	3.5	0.000899	44			FALSE
mir2gene	hsa-mir-9	FAM62A	-	-3.5	0.000899	44			FALSE
tf2gene	ELK1	HCCS	+	3.5	0.000903	44			FALSE
tf2gene	ELK1	RPL38	-	-3.46	0.00101	44			FALSE
mir2gene	hsa-mir-221	ABCC5	-	-3.46	0.00104	44			FALSE
mir2gene	hsa-mir-25	PGAM1	-	-3.44	0.00107	44			FALSE
tf2gene	FOSL1	EMP3	+	3.43	0.00113	44			FALSE
mir2gene	hsa-mir-192	NBPF15	-	-3.42	0.00116	44			FALSE
tf2gene	ELK1	SNRPD2	-	-3.42	0.00117	44			FALSE
tf2gene	ELK1	ACBD3	+	3.38	0.00131	44			FALSE
tf2gene	FOXO1A	HSD17B11	-	-3.36	0.00137	44		FOXO1A	FALSE
tf2gene	E2F3	KRT8	-	-3.35	0.00144	44			FALSE
tf2gene	ELK1	HYOU1	+	3.34	0.00146	44			FALSE
tf2gene	ELK1	SLC35B2	+	3.32	0.00154	44			FALSE
tf2gene	NFIA	NISCH	-	-3.3	0.00166	44			FALSE
tf2gene	ELK1	PFN1	-	-3.29	0.0017	44			FALSE
mir2gene	hsa-mir-19a	DAAM1	-	-3.28	0.00176	44			FALSE
tf2gene	CUTL1	PPP1R16A	-	-3.22	0.00213	44			FALSE
tf2gene	CUTL1	SSRP1	-	-3.21	0.00216	44			FALSE
mir2gene	hsa-mir-124a	EMP2	-	-3.19	0.00229	44			FALSE
mir2gene	hsa-mir-132	ALS2CR13	-	-3.18	0.00238	44			FALSE
mir2gene	hsa-mir-25	FHL2	-	-3.18	0.00239	44			FALSE
tf2gene	NFIA	OXSM	+	3.17	0.00243	44			FALSE
tf2gene	STAT1	UQCRQ	-	-3.16	0.0025	44			FALSE
mir2gene	hsa-mir-25	RAB18	-	-3.12	0.00278	44			FALSE
tf2gene	FOSL1	IRAK1	+	3.12	0.00279	44			FALSE
tf2gene	FOXO1A	SUPT4H1	-	-3.12	0.00279	44		FOXO1A	FALSE
mir2gene	hsa-mir-25	C22orf5	-	-3.12	0.00285	44			FALSE
tf2gene	STAT6	STCH	-	-3.11	0.00291	44			FALSE
tf2gene	STAT1	COX8A	-	-3.06	0.00332	44			FALSE
tf2gene	ELK1	TMEM127	+	3.06	0.00337	44			FALSE
tf2gene	FOSL1	SLC4A2	+	3.06	0.00337	44			FALSE
tf2gene	STAT1	TIMM13	-	-3.04	0.00352	44			FALSE
mir2gene	hsa-mir-9	TRAM1	-	-3.04	0.00361	44			FALSE
tf2gene	ELK1	PSMA6	-	-3.03	0.00364	44			FALSE
mir2gene	hsa-mir-26a	DPY19L1	-	-3	0.00392	44			FALSE
tf2gene	CUTL1	CRYAB	+	2.98	0.00413	44			FALSE
mir2gene	hsa-mir-378	HDLBP	-	-2.98	0.00417	44			FALSE
tf2gene	ELK1	FAM100B	+	2.98	0.00419	44			FALSE
tf2gene	CUTL1	RNF12	+	2.96	0.00446	44			FALSE
tf2gene	SOX9	ZNRF3	+	2.96	0.00448	44			FALSE
tf2gene	NFIA	GOT1	+	2.94	0.00461	44			FALSE
tf2gene	ELK1	FAM96B	-	-2.94	0.00468	44			FALSE
tf2gene	NFIA	STUB1	+	2.93	0.00476	44			FALSE
tf2gene	ELK1	RP13-15M17.2	+	2.93	0.00482	44			FALSE
tf2gene	NFIA	ITGB5	+	2.91	0.00502	44			FALSE
mir2gene	hsa-mir-19a	JAG1	-	-2.91	0.00507	44			FALSE
tf2gene	ELK1	PMP22	+	2.9	0.00525	44			FALSE
tf2gene	ELK1	MON1B	+	2.89	0.00533	44			FALSE
tf2gene	ELK1	TOR3A	+	2.89	0.00533	44			FALSE
tf2gene	STAT1	C21orf59	-	-2.89	0.00534	44			FALSE
tf2gene	ELK1	PSENEN	-	-2.88	0.00559	44			FALSE
tf2gene	STAT1	TUSC2	-	-2.87	0.00572	44			FALSE
tf2gene	NFIA	MFHAS1	-	-2.86	0.00581	44			FALSE
tf2gene	NFIA	DIP2B	+	2.84	0.00609	44			FALSE
tf2gene	CUTL1	ZNF593	-	-2.84	0.00617	44			FALSE
mir2gene	hsa-mir-181c	FLJ20273	-	-2.85	0.00621	44			FALSE
tf2gene	CUTL1	OR51B6	-	-2.83	0.00631	44			FALSE
tf2gene	FOSL1	RGS2	+	2.83	0.00635	44			FALSE
mir2gene	hsa-mir-25	DYNLT3	-	-2.82	0.00646	44			FALSE
tf2gene	STAT1	TMEM33	-	-2.82	0.0065	44			FALSE
tf2gene	STAT1	PSMC6	-	-2.82	0.00653	44			FALSE
tf2gene	STAT1	ZNF511	-	-2.82	0.00654	44			FALSE
mir2gene	hsa-mir-25	GCLM	-	-2.81	0.00673	44			FALSE
tf2gene	CUTL1	NAPE-PLD	+	2.8	0.00684	44			FALSE
tf2gene	STAT1	ADAMTS9	+	2.79	0.00703	44			FALSE
tf2gene	ELK1	CNOT1	-	-2.79	0.00708	44			FALSE
tf2gene	ELK1	AGPAT1	+	2.77	0.00739	44			FALSE
tf2gene	STAT1	MRP63	-	-2.77	0.00747	44			FALSE
mir2gene	hsa-mir-25	MGLL	-	-2.77	0.0075	44			FALSE
mir2gene	hsa-mir-25	GOLGA3	-	-2.76	0.0077	44			FALSE
tf2gene	CUTL1	GSTM2	+	2.76	0.00773	44			FALSE
tf2gene	CUTL1	GSTM1	+	2.75	0.00786	44			FALSE
mir2gene	hsa-mir-10a	GTF2I	-	-2.75	0.00787	44			FALSE
tf2gene	CUTL1	BTF3	-	-2.75	0.00788	44			FALSE
tf2gene	FOSL1	GCN5L2	-	-2.74	0.00805	44			FALSE
tf2gene	NR3C1	TNIK	-	-2.74	0.00825	44			FALSE
tf2gene	NFIA	DALRD3	+	2.73	0.00839	44			FALSE
tf2gene	CUTL1	LRRC42	-	-2.72	0.00855	44			FALSE
tf2gene	NFIA	CYP51A1	+	2.72	0.00856	44			FALSE
mir2gene	hsa-mir-10a	THRAP2	-	-2.72	0.00858	44			FALSE
tf2gene	NFIA	LEPRE1	-	-2.71	0.00879	44			FALSE
mir2gene	hsa-mir-25	UBLCP1	-	-2.71	0.00891	44			FALSE
mir2gene	hsa-mir-10a	FAM35A	-	-2.69	0.00917	44			FALSE
mir2gene	hsa-mir-26a	KIAA0652	-	-2.69	0.00925	44			FALSE
tf2gene	CUTL1	TMEM60	+	2.69	0.00928	44			FALSE
tf2gene	ZIC2	AAMP	-	-2.68	0.00938	44			FALSE
tf2gene	ELK1	RPL27A	-	-2.68	0.00952	44			FALSE
tf2gene	FOXO1A	MLLT6	-	-2.67	0.00973	44		FOXO1A, MLLT6	FALSE
tf2gene	FOSL1	WHSC1L1	-	-2.67	0.0098	44		WHSC1L1	FALSE
tf2gene	NFIA	MLXIP	+	2.66	0.00996	44			FALSE
tf2gene	CUTL1	APPBP1	-	-2.49	0.01	44			FALSE
tf2gene	CUTL1	BCAN	-	-2.46	0.01	44			FALSE
tf2gene	CUTL1	CCDC59	-	-2.53	0.01	44			FALSE
tf2gene	CUTL1	CCT2	-	-2.64	0.01	44			FALSE
tf2gene	CUTL1	CTHRC1	+	2.6	0.01	44			FALSE
tf2gene	CUTL1	GGH	-	-2.58	0.01	44			FALSE
tf2gene	CUTL1	KIAA0174	-	-2.59	0.01	44			FALSE
tf2gene	CUTL1	MAPK13	-	-2.61	0.01	44			FALSE
tf2gene	CUTL1	PSMB4	+	2.48	0.01	44			FALSE
tf2gene	CUTL1	STIP1	-	-2.62	0.01	44			FALSE
tf2gene	CUTL1	TMEM41B	-	-2.48	0.01	44			FALSE
tf2gene	CUTL1	ZIK1	-	-2.53	0.01	44			FALSE
tf2gene	ELK1	ARL6IP4	-	-2.57	0.01	44			FALSE
tf2gene	ELK1	DEDD	+	2.56	0.01	44			FALSE
tf2gene	ELK1	FLJ39779	-	-2.4	0.01	44			FALSE
tf2gene	ELK1	GFM1	+	2.57	0.01	44			FALSE
tf2gene	ELK1	MED31	+	2.46	0.01	44			FALSE
tf2gene	ELK1	MGC99813	+	2.46	0.01	44			FALSE
tf2gene	ELK1	PDCD5	-	-2.61	0.01	44			FALSE
tf2gene	ELK1	POP4	-	-2.62	0.01	44			FALSE
tf2gene	ELK1	SNRPG	-	-2.45	0.01	44			FALSE
tf2gene	ELK1	STOML2	-	-2.41	0.01	44			FALSE
tf2gene	ELK1	SUV39H1	+	2.59	0.01	44			FALSE
tf2gene	ELK1	TINF2	+	2.43	0.01	44			FALSE
tf2gene	FOSL1	ABHD4	+	2.57	0.01	44			FALSE
tf2gene	FOSL1	PEX11B	-	-2.55	0.01	44			FALSE
tf2gene	FOSL1	PLSCR3	+	2.43	0.01	44			FALSE
tf2gene	FOSL1	RMI1	-	-2.47	0.01	44			FALSE
tf2gene	FOSL1	SRXN1	+	2.48	0.01	44			FALSE
tf2gene	FOXO1A	6-Mar	+	2.4	0.01	44		FOXO1A	FALSE
tf2gene	FOXO1A	FBXW11	+	2.5	0.01	44		FOXO1A	FALSE
tf2gene	HIF1A	EGLN1	+	2.61	0.01	44			FALSE
tf2gene	HIF1A	TUFT1	+	2.51	0.01	44			FALSE
mir2gene	hsa-mir-124a	RXRA	-	-2.65	0.01	44			FALSE
mir2gene	hsa-mir-124a	ZNF706	-	-2.57	0.01	44			FALSE
mir2gene	hsa-mir-19a	IGSF3	-	-2.57	0.01	44			FALSE
mir2gene	hsa-mir-23b	TADA1L	-	-2.46	0.01	44			FALSE
mir2gene	hsa-mir-25	PRKAB2	-	-2.43	0.01	44			FALSE
mir2gene	hsa-mir-25	RBM9	-	-2.64	0.01	44			FALSE
mir2gene	hsa-mir-25	ZAK	-	-2.42	0.01	44			FALSE
mir2gene	hsa-mir-26a	REEP4	-	-2.58	0.01	44			FALSE
mir2gene	hsa-mir-365	G3BP2	-	-2.58	0.01	44			FALSE
mir2gene	hsa-mir-9	NAP1L1	-	-2.6	0.01	44			FALSE
tf2gene	JUND	KIAA1704	+	2.49	0.01	44			FALSE
tf2gene	JUND	TPP1	-	-2.41	0.01	44			FALSE
tf2gene	NFIA	APEH	+	2.63	0.01	44			FALSE
tf2gene	NFIA	C1orf183	+	2.4	0.01	44			FALSE
tf2gene	NFIA	CAPZA1	-	-2.44	0.01	44			FALSE
tf2gene	NFIA	CYHR1	+	2.64	0.01	44			FALSE
tf2gene	NFIA	GPR157	+	2.53	0.01	44			FALSE
tf2gene	NFIA	IL17RC	+	2.53	0.01	44			FALSE
tf2gene	NFIA	SFRS4	-	-2.41	0.01	44			FALSE
tf2gene	NFIA	SLC2A13	+	2.6	0.01	44			FALSE
tf2gene	NFIA	SPATA20	+	2.5	0.01	44			FALSE
tf2gene	STAT1	COX7B	-	-2.56	0.01	44			FALSE
tf2gene	STAT1	KIAA0143	+	2.51	0.01	44			FALSE
tf2gene	STAT1	RBM4	-	-2.46	0.01	44			FALSE
tf2gene	STAT1	RPL36A	-	-2.62	0.01	44			FALSE
tf2gene	ZIC2	CYGB	-	-2.5	0.01	44			FALSE
tf2gene	ZIC2	ERBB3	-	-2.5	0.01	44			FALSE
tf2gene	ZIC2	RBM35A	-	-2.47	0.01	44			FALSE
tf2gene	CUTL1	C11orf58	-	-2.28	0.02	44			FALSE
tf2gene	CUTL1	CETN3	-	-2.33	0.02	44			FALSE
tf2gene	CUTL1	DDX24	+	2.33	0.02	44			FALSE
tf2gene	CUTL1	ENO1	-	-2.3	0.02	44			FALSE
tf2gene	CUTL1	FBXW10	-	-2.33	0.02	44			FALSE
tf2gene	CUTL1	FUSIP1	-	-2.31	0.02	44			FALSE
tf2gene	CUTL1	LYN	-	-2.31	0.02	44			FALSE
tf2gene	CUTL1	NUP155	-	-2.24	0.02	44			FALSE
tf2gene	CUTL1	SIPA1L2	+	2.26	0.02	44			FALSE
tf2gene	CUTL1	SNF1LK2	-	-2.33	0.02	44			FALSE
tf2gene	CUTL1	STT3A	-	-2.32	0.02	44			FALSE
tf2gene	CUTL1	SUMO4	-	-2.3	0.02	44			FALSE
tf2gene	CUTL1	THOC3	+	2.35	0.02	44			FALSE
tf2gene	CUTL1	ZC3H12B	-	-2.38	0.02	44			FALSE
tf2gene	CUTL1	ZFYVE1	+	2.37	0.02	44			FALSE
tf2gene	ELK1	CHMP2A	-	-2.28	0.02	44			FALSE
tf2gene	ELK1	COG1	+	2.26	0.02	44			FALSE
tf2gene	ELK1	EPB41L4A	-	-2.26	0.02	44			FALSE
tf2gene	ELK1	FBXO28	+	2.37	0.02	44			FALSE
tf2gene	ELK1	FDPS	-	-2.34	0.02	44			FALSE
tf2gene	ELK1	KIAA0152	-	-2.39	0.02	44			FALSE
tf2gene	ELK1	NEDD8	-	-2.27	0.02	44			FALSE
tf2gene	ELK1	TXNDC4	+	2.27	0.02	44			FALSE
tf2gene	FOSL1	CLDND1	+	2.32	0.02	44			FALSE
tf2gene	FOSL1	COQ10B	+	2.38	0.02	44			FALSE
tf2gene	FOSL1	DCUN1D3	+	2.29	0.02	44			FALSE
tf2gene	FOSL1	PTEN	-	-2.33	0.02	44		PTEN	FALSE
tf2gene	FOXO1A	HERC4	+	2.33	0.02	44		FOXO1A	FALSE
mir2gene	hsa-mir-10a	P15RS	-	-2.23	0.02	44			FALSE
mir2gene	hsa-mir-124a	ZNF148	-	-2.29	0.02	44			FALSE
mir2gene	hsa-mir-25	LUZP1	-	-2.28	0.02	44			FALSE
mir2gene	hsa-mir-25	NRF1	-	-2.31	0.02	44			FALSE
mir2gene	hsa-mir-365	ESRRA	-	-2.31	0.02	44			FALSE
mir2gene	hsa-mir-365	LIN7C	-	-2.36	0.02	44			FALSE
mir2gene	hsa-mir-9	CAMKK2	-	-2.31	0.02	44			FALSE
mir2gene	hsa-mir-9	CCNG1	-	-2.26	0.02	44			FALSE
mir2gene	hsa-mir-9	SLC25A24	-	-2.36	0.02	44			FALSE
tf2gene	NFIA	AGPAT5	-	-2.33	0.02	44			FALSE
tf2gene	NFIA	CLCF1	+	2.27	0.02	44			FALSE
tf2gene	NFIA	EPPK1	+	2.37	0.02	44			FALSE
tf2gene	NFIA	HDGF2	-	-2.27	0.02	44			FALSE
tf2gene	NFIA	MGEA5	-	-2.25	0.02	44			FALSE
tf2gene	NFIA	PLOD3	+	2.26	0.02	44			FALSE
tf2gene	STAT1	BLMH	-	-2.29	0.02	44			FALSE
tf2gene	STAT1	C10orf12	-	-2.31	0.02	44			FALSE
tf2gene	STAT1	C6orf125	-	-2.24	0.02	44			FALSE
tf2gene	STAT1	GNAI3	+	2.37	0.02	44			FALSE
tf2gene	STAT1	PUSL1	-	-2.31	0.02	44			FALSE
tf2gene	STAT1	RBBP9	+	2.28	0.02	44			FALSE
tf2gene	STAT1	TMEM43	+	2.34	0.02	44			FALSE
tf2gene	ZIC2	IQWD1	+	2.3	0.02	44			FALSE
tf2gene	ZIC2	JMJD1B	+	2.29	0.02	44			FALSE
tf2gene	ZIC2	PPP1R11	-	-2.3	0.02	44			FALSE
tf2gene	ZIC2	UCP2	-	-2.34	0.02	44			FALSE
tf2gene	ATF4	ASNS	+	2.16	0.03	44			FALSE
tf2mir	CHX10	hsa-mir-7	-	-2.21	0.03	44			FALSE
tf2gene	CUTL1	CREB5	+	2.13	0.03	44			FALSE
tf2gene	CUTL1	GPKOW	-	-2.16	0.03	44			FALSE
tf2gene	CUTL1	GSTM4	+	2.18	0.03	44			FALSE
tf2gene	CUTL1	PGF	+	2.14	0.03	44			FALSE
tf2gene	ELK1	C18orf37	-	-2.19	0.03	44			FALSE
tf2gene	ELK1	C20orf43	+	2.16	0.03	44			FALSE
tf2gene	ELK1	CHMP1A	-	-2.21	0.03	44			FALSE
tf2gene	ELK1	CIAPIN1	-	-2.17	0.03	44			FALSE
tf2gene	ELK1	EIF3S4	-	-2.13	0.03	44			FALSE
tf2gene	ELK1	GLE1L	+	2.14	0.03	44			FALSE
tf2gene	ELK1	GTF3C1	+	2.15	0.03	44			FALSE
tf2gene	ELK1	OTUD5	+	2.17	0.03	44			FALSE
tf2gene	ELK1	POLE3	+	2.12	0.03	44			FALSE
tf2gene	ELK1	SELS	+	2.19	0.03	44			FALSE
tf2gene	ELK1	ZMYND12	-	-2.22	0.03	44			FALSE
tf2gene	FOSL1	GABARAPL1	+	2.11	0.03	44			FALSE
tf2gene	FOSL1	LOC91461	+	2.18	0.03	44			FALSE
tf2gene	FOXO1A	RTKN	-	-2.16	0.03	44		FOXO1A	FALSE
mir2gene	hsa-mir-10b	NARG1	-	-2.19	0.03	44			FALSE
mir2gene	hsa-mir-124a	RFFL	-	-2.21	0.03	44			FALSE
mir2gene	hsa-mir-132	ITGA9	-	-2.11	0.03	44			FALSE
mir2gene	hsa-mir-25	FCHO2	-	-2.12	0.03	44			FALSE
mir2gene	hsa-mir-378	ADAM19	-	-2.16	0.03	44			FALSE
mir2gene	hsa-mir-378	RIN2	-	-2.1	0.03	44			FALSE
tf2gene	JUND	PLEKHA3	-	-2.11	0.03	44			FALSE
tf2gene	NFIA	DCP1B	-	-2.18	0.03	44			FALSE
tf2gene	NFIA	GPAA1	+	2.21	0.03	44			FALSE
tf2gene	NFIA	IKIP	-	-2.15	0.03	44			FALSE
tf2gene	NFIA	NDFIP1	+	2.16	0.03	44			FALSE
tf2gene	NFIA	SCAMP3	+	2.14	0.03	44			FALSE
tf2gene	STAT1	DST	+	2.16	0.03	44			FALSE
tf2gene	STAT1	DUS3L	-	-2.19	0.03	44			FALSE
tf2gene	STAT1	PARP9	+	2.18	0.03	44			FALSE
tf2gene	STAT1	POLR3A	-	-2.13	0.03	44			FALSE
tf2gene	STAT6	MAP3K7IP2	-	-2.17	0.03	44			FALSE
tf2gene	ZIC2	ATP6V0D1	-	-2.2	0.03	44			FALSE
tf2gene	ZIC2	CASP2	-	-2.2	0.03	44			FALSE
tf2gene	ZIC2	LMAN2L	+	2.19	0.03	44			FALSE
tf2gene	CUTL1	CDS1	-	-2.06	0.04	44			FALSE
tf2gene	CUTL1	FZD6	+	2.01	0.04	44			FALSE
tf2gene	CUTL1	GNG7	+	2.01	0.04	44			FALSE
tf2gene	CUTL1	HSPC152	-	-2.08	0.04	44			FALSE
tf2gene	CUTL1	KIF3A	+	2.04	0.04	44			FALSE
tf2gene	CUTL1	PSMB3	-	-2.02	0.04	44			FALSE
tf2gene	ELK1	CTR9	+	2.03	0.04	44			FALSE
tf2gene	ELK1	DGUOK	-	-2.02	0.04	44			FALSE
tf2gene	ELK1	EXOC7	+	2.07	0.04	44			FALSE
tf2gene	ELK1	FLJ38984	+	2.03	0.04	44			FALSE
tf2gene	ELK1	HSPC171	-	-2.01	0.04	44			FALSE
tf2gene	ELK1	MTMR12	+	2.05	0.04	44			FALSE
tf2gene	ELK1	SMS	+	2.06	0.04	44			FALSE
tf2gene	FOXO1A	ABTB1	-	-2.01	0.04	44		FOXO1A	FALSE
tf2gene	FOXO1A	BICC1	+	2	0.04	44		FOXO1A	FALSE
mir2gene	hsa-mir-124a	SORD	-	-2.01	0.04	44			FALSE
mir2gene	hsa-mir-19a	CALM1	-	-2.06	0.04	44			FALSE
mir2gene	hsa-mir-25	FXR1	-	-2	0.04	44			FALSE
mir2gene	hsa-mir-25	GNPDA2	-	-2	0.04	44			FALSE
mir2gene	hsa-mir-365	SMARCC1	-	-2.09	0.04	44			FALSE
tf2gene	JUND	CPNE8	-	-2.07	0.04	44			FALSE
tf2gene	NFIA	ALDOA	+	2.04	0.04	44			FALSE
tf2gene	NFIA	ARFIP2	+	2.08	0.04	44			FALSE
tf2gene	NFIA	GPR172A	+	2.09	0.04	44			FALSE
tf2gene	NFIA	HSD17B12	+	2.04	0.04	44			FALSE
tf2gene	NFIA	MCCC2	+	2.04	0.04	44			FALSE
tf2gene	NFIA	SYT8	+	2	0.04	44			FALSE
tf2gene	STAT1	ANKHD1	-	-2.02	0.04	44			FALSE
tf2gene	STAT1	BET1	+	2.07	0.04	44			FALSE
tf2gene	STAT1	C17orf80	-	-2.06	0.04	44			FALSE
tf2gene	STAT1	C9orf125	-	-2.01	0.04	44			FALSE
tf2gene	STAT1	CADM1	+	2	0.04	44			FALSE
tf2gene	STAT1	CUTC	-	-2	0.04	44			FALSE
tf2gene	STAT1	RANGNRF	-	-2.05	0.04	44			FALSE
tf2gene	STAT1	TOMM22	-	-2.1	0.04	44			FALSE
tf2gene	ZIC2	CACNG4	-	-2.04	0.04	44			FALSE
tf2gene	CUTL1	C1orf164	-	-1.96	0.05	44			FALSE
tf2gene	CUTL1	HSPA5	-	-1.93	0.05	44			FALSE
tf2gene	CUTL1	NUP93	-	-1.97	0.05	44			FALSE
tf2gene	CUTL1	THRAP1	-	-1.99	0.05	44			FALSE
tf2gene	ELK1	CFL1	-	-1.94	0.05	44			FALSE
tf2gene	FOSL1	EWSR1	-	-1.97	0.05	44		EWSR1	FALSE
mir2gene	hsa-mir-25	NFIB	-	-2	0.05	44		NFIB	FALSE
tf2gene	NFIA	TXNDC14	+	1.96	0.05	44			FALSE
tf2gene	CUTL1	SPRYD4	-	-1.86	0.06	44			FALSE
tf2gene	FOSL1	TFPI2	+	1.88	0.06	44			FALSE
mir2gene	hsa-mir-25	DUSP5	-	-1.89	0.06	44			FALSE
tf2gene	NFIA	RHBDD2	+	1.88	0.06	44			FALSE
tf2gene	NFIA	STARD10	+	1.89	0.06	44			FALSE
tf2gene	STAT1	ICAM1	+	1.86	0.06	44	TRANSFAC: symbol match		FALSE
mir2gene	hsa-mir-19b	RAB8B	-	-1.8	0.07	44			FALSE
mir2gene	hsa-mir-221	TRPS1	-	-1.82	0.07	44			FALSE
mir2gene	hsa-mir-152	AKAP1	-	-1.73	0.08	44			FALSE
mir2gene	hsa-mir-25	CD44	-	-1.76	0.08	44			FALSE
tf2gene	JUND	SLC1A5	+	1.73	0.08	44			FALSE
tf2gene	MSX1	CCAR1	-	-1.72	0.08	44			FALSE
tf2gene	NFIA	BAZ1A	-	-1.73	0.08	44			FALSE
tf2gene	E2F3	PTPRK	-	-1.71	0.09	44			FALSE
mir2gene	hsa-mir-19b	DDEF2	-	-1.68	0.09	44			FALSE
mir2gene	hsa-mir-9	INSIG1	-	-1.7	0.09	44			FALSE
tf2gene	STAT1	EIF2AK2	+	1.69	0.09	44			FALSE
tf2gene	CUTL1	MTCH2	-	-1.64	0.1	44			FALSE
tf2gene	CUTL1	TIPARP	-	-1.66	0.1	44			FALSE
tf2gene	PBX1	PHACTR2	+	1.65	0.1	44		PBX1	FALSE
tf2gene	GATA3	DDAH2	+	1.59	0.11	44		GATA3	FALSE
mir2gene	hsa-mir-19a	SLC6A8	-	-1.58	0.11	44			FALSE
tf2gene	E2F3	CGI-09	+	1.56	0.12	44			FALSE
mir2gene	hsa-mir-152	TNPO3	-	-1.57	0.12	44			FALSE
tf2gene	NFIA	KIF5B	-	-1.57	0.12	44			FALSE
tf2gene	E2F3	MCM6	+	1.46	0.14	44			FALSE
tf2gene	CUTL1	GEFT	+	1.44	0.15	44			FALSE
tf2gene	CUTL1	TGOLN2	+	1.43	0.15	44			FALSE
tf2gene	NFIA	B4GALT3	+	1.43	0.15	44			FALSE
tf2gene	STAT1	SPSB1	+	1.45	0.15	44			FALSE
mir2gene	hsa-mir-106b	LAPTM4A	-	-6.63	1.36e-08	43			FALSE
tf2gene	JUN	KLF10	+	6.29	4.68e-08	43		JUN	FALSE
tf2gene	JUN	TXN2	-	-6.16	7.69e-08	43		JUN	FALSE
tf2gene	JUN	DYNLT1	+	6.12	9.04e-08	43		JUN	FALSE
tf2gene	JUN	ARRDC3	+	5.89	2.37e-07	43		JUN	FALSE
tf2gene	JUN	GADD45B	+	5.56	7.44e-07	43		JUN	FALSE
tf2gene	JUN	PAM	+	5.46	1.07e-06	43		JUN	FALSE
tf2gene	JUN	ANAPC5	-	-5.32	1.76e-06	43		JUN	FALSE
tf2gene	MYC	CREB3	-	-5.3	1.9e-06	43		MYC	FALSE
tf2gene	ARID5B	RPL19	-	-5.23	2.46e-06	43			FALSE
tf2gene	TFAP2A	LAMB1	+	5.09	4.15e-06	43			FALSE
tf2gene	MYC	TRAP1	+	5.08	4.35e-06	43		MYC	FALSE
tf2gene	RUNX1	GALE	-	-4.93	7.36e-06	43		RUNX1	FALSE
tf2gene	ETS1	TACSTD1	-	-4.75	1.37e-05	43			FALSE
tf2gene	JUN	EPHA2	+	4.76	1.4e-05	43		JUN	FALSE
tf2gene	JUN	RUNX2	+	4.67	1.88e-05	43		JUN	FALSE
tf2gene	MYC	NLE1	+	4.58	2.53e-05	43		MYC	FALSE
tf2gene	NR2F2	CARD10	+	4.53	2.97e-05	43			FALSE
tf2gene	JUN	PLAUR	+	4.47	3.72e-05	43		JUN	FALSE
tf2gene	JUN	ADAMTS1	+	4.45	4.08e-05	43		JUN	FALSE
tf2gene	MYC	MARS2	+	4.42	4.43e-05	43		MYC	TRUE
tf2gene	TFAP2A	SSH1	+	4.41	4.51e-05	43			FALSE
tf2gene	ARID5B	MRPS18B	-	-4.4	4.76e-05	43			FALSE
tf2gene	E2F4	NIBP	+	4.39	4.89e-05	43			FALSE
mir2gene	hsa-mir-106b	FAM45A	-	-4.38	5.11e-05	43			FALSE
tf2gene	MYC	NPM3	+	4.37	5.17e-05	43		MYC	TRUE
tf2gene	ARID5B	MAGED1	+	4.34	5.95e-05	43			FALSE
tf2gene	MYC	SURF6	+	4.3	6.68e-05	43		MYC	FALSE
tf2gene	RUNX1	ACY1	-	-4.26	7.73e-05	43		RUNX1	FALSE
tf2gene	NFE2L1	KIRREL	+	4.26	7.74e-05	43			FALSE
tf2gene	JUN	MYL6	+	4.21	8.9e-05	43		JUN	FALSE
tf2gene	JUN	RBM7	+	4.2	9.37e-05	43		JUN	FALSE
tf2gene	MYC	ARRDC2	+	4.16	0.000106	43		MYC	TRUE
tf2gene	E2F4	EPOR	+	4.15	0.00011	43			FALSE
tf2gene	JUN	RSC1A1	-	-4.15	0.000111	43		JUN	FALSE
mir2gene	hsa-mir-106b	SQSTM1	-	-4.14	0.000113	43			FALSE
tf2gene	NFE2L1	PSMD1	+	4.08	0.000138	43			FALSE
tf2gene	MYC	BOP1	+	4.08	0.00014	43		MYC	FALSE
tf2gene	JUN	GAS7	-	-4.08	0.000141	43		JUN, GAS7	FALSE
tf2gene	MYC	CXXC1	+	4.07	0.000143	43		MYC	FALSE
tf2gene	ELK1	BRD8	+	4.06	0.000154	43			FALSE
tf2gene	MAX	SUPT16H	+	4.05	0.000156	43			FALSE
tf2gene	JUN	AHNAK	+	4.03	0.000172	43		JUN	FALSE
tf2gene	JUN	SMURF2	+	4.01	0.000175	43		JUN	FALSE
tf2gene	ARID5B	ANKIB1	+	3.94	0.000222	43			FALSE
tf2gene	MYC	PHB2	+	3.93	0.000231	43		MYC	FALSE
tf2gene	MYC	SNRPA	+	3.9	0.000249	43		MYC	FALSE
tf2gene	MYC	CCDC45	+	3.88	0.000266	43		MYC	FALSE
tf2gene	ETS1	GCNT2	+	3.88	0.000269	43			FALSE
tf2gene	MYC	ANKRD25	-	-3.84	0.000307	43		MYC	FALSE
mir2gene	hsa-mir-19a	ENAH	-	-3.83	0.000329	43			FALSE
tf2gene	ETS1	FBXW9	-	-3.81	0.000335	43			FALSE
mir2gene	hsa-mir-106b	RHOC	-	-3.81	0.000338	43			FALSE
tf2gene	TFAP2A	BNIP3L	+	3.8	0.000348	43			FALSE
tf2gene	JUN	FOXN2	-	-3.75	0.000414	43		JUN	FALSE
tf2gene	RUNX1	TMEM98	-	-3.74	0.000423	43		RUNX1	FALSE
tf2gene	MYC	ATP5A1	+	3.73	0.000442	43		MYC	FALSE
tf2gene	NFE2L1	TRIT1	-	-3.7	0.00048	43			FALSE
tf2gene	RUNX1	OSGEPL1	-	-3.7	0.000481	43		RUNX1	FALSE
tf2gene	ETS1	LSR	-	-3.69	0.000492	43			FALSE
tf2gene	JUN	LONRF1	-	-3.68	0.000504	43		JUN	FALSE
tf2gene	E2F4	PRKCSH	+	3.68	0.000505	43			FALSE
tf2gene	NFE2L1	DAB2IP	+	3.68	0.000522	43			FALSE
tf2gene	MAX	METTL3	+	3.67	0.000533	43			FALSE
tf2gene	NFE2L1	RALB	+	3.67	0.000535	43			FALSE
tf2gene	ARID5B	YAP1	+	3.65	0.000568	43			FALSE
tf2gene	JUN	C14orf109	-	-3.64	0.000573	43		JUN	FALSE
tf2gene	ARID5B	PJA1	+	3.63	0.000595	43			FALSE
tf2gene	JUN	ARRB1	-	-3.63	0.000596	43		JUN	FALSE
tf2gene	MYC	ACVR2B	+	3.64	0.000597	43		MYC	TRUE
tf2gene	JUN	TICAM2	+	3.62	0.000617	43		JUN	FALSE
tf2gene	MAX	HOXB3	-	-3.62	0.000628	43			FALSE
tf2gene	ETS1	7-Sep	+	3.61	0.000643	43			FALSE
tf2gene	ARID5B	TCEB2	-	-3.61	0.000646	43			FALSE
tf2gene	FOXO1A	BNIP3	+	3.6	0.000671	43		FOXO1A	FALSE
tf2gene	MYC	PHC3	-	-3.59	0.000673	43		MYC	FALSE
mir2gene	hsa-mir-106b	NPLOC4	-	-3.58	0.000692	43			FALSE
tf2gene	MYC	RPUSD4	+	3.58	0.000696	43		MYC	FALSE
tf2gene	EGR1	RPL41	+	3.58	0.000697	43			FALSE
tf2gene	NFIA	NDUFAB1	+	3.57	0.000725	43			FALSE
tf2gene	MYC	DPYSL3	-	-3.57	0.000732	43		MYC	TRUE
tf2gene	JUN	FAM100A	-	-3.55	0.000762	43		JUN	FALSE
tf2gene	STAT1	NNMT	+	3.55	0.000778	43			FALSE
tf2gene	ARID5B	FAM78B	-	-3.55	0.000783	43			FALSE
tf2gene	JUN	LAYN	+	3.54	0.00079	43		JUN	FALSE
tf2gene	NFE2L1	SFXN3	+	3.53	0.000824	43			FALSE
tf2gene	STAT1	FH	-	-3.53	0.000832	43		FH	FALSE
tf2gene	TFAP2A	EIF4EBP2	-	-3.52	0.000845	43			FALSE
tf2gene	MAX	KIAA1522	-	-3.52	0.000846	43			FALSE
tf2gene	JUN	FADS3	+	3.51	0.000866	43		JUN	FALSE
tf2gene	MYC	RPL5	+	3.5	0.00089	43		MYC	TRUE
tf2gene	JUN	CDK2	-	-3.49	0.000924	43		JUN	FALSE
tf2gene	TFAP2A	LDOC1	+	3.48	0.000946	43			FALSE
tf2gene	TFAP2C	SLC44A1	+	3.49	0.00095	43			FALSE
tf2gene	TP53	CCNB1	+	3.48	0.000953	43		TP53	FALSE
tf2gene	JUND	PKN3	+	3.47	0.000979	43			FALSE
tf2gene	ETS1	FLNA	+	3.46	0.00102	43			FALSE
tf2gene	NFE2L1	FBXO32	+	3.45	0.00104	43			FALSE
tf2gene	E2F4	USP5	+	3.45	0.00106	43			FALSE
tf2gene	JUN	TMEM47	+	3.45	0.00106	43		JUN	FALSE
tf2gene	MYC	ARL8A	-	-3.45	0.00106	43		MYC	FALSE
tf2gene	TP53	RPS27L	+	3.44	0.00106	43		TP53	FALSE
tf2gene	ETS1	MRPL33	+	3.43	0.0011	43			FALSE
tf2gene	JUN	CBX4	-	-3.44	0.0011	43		JUN	FALSE
tf2gene	MYC	KIAA1274	+	3.42	0.00114	43		MYC	TRUE
tf2gene	NFE2L1	CDC27	+	3.42	0.00116	43			FALSE
tf2gene	MYC	PPP1CB	-	-3.41	0.00117	43		MYC	FALSE
tf2gene	MYC	RPL13	+	3.41	0.00118	43		MYC	TRUE
tf2gene	MYC	CHCHD4	+	3.41	0.00119	43		MYC	FALSE
tf2gene	E2F3	MASK-BP3	+	3.41	0.0012	43			FALSE
tf2gene	RUNX1	CTTN	-	-3.39	0.00126	43		RUNX1	FALSE
tf2gene	RUNX1	RAP1GDS1	+	3.39	0.00128	43		RUNX1, RAP1GDS1	FALSE
tf2gene	PPARG	DBNDD2	+	3.37	0.00135	43		PPARG	FALSE
tf2gene	MYC	TRIM25	+	3.36	0.00138	43		MYC	FALSE
tf2gene	MYC	AHCYL1	-	-3.35	0.00143	43		MYC	FALSE
tf2gene	MYC	GABARAP	-	-3.34	0.00145	43		MYC	FALSE
tf2gene	MYC	RPL7A	+	3.33	0.00152	43		MYC	FALSE
tf2gene	MYC	LEPREL1	-	-3.32	0.00153	43		MYC	TRUE
tf2gene	MYC	KIAA1217	-	-3.32	0.00157	43		MYC	FALSE
tf2gene	ARID5B	3-Sep	+	3.31	0.00159	43			FALSE
tf2gene	NFE2L1	CREBL2	+	3.32	0.00159	43			FALSE
tf2gene	MYC	IMPDH2	+	3.31	0.00162	43		MYC	FALSE
tf2gene	MYC	WDR36	+	3.31	0.00162	43		MYC	FALSE
tf2gene	ETS1	ABCC4	+	3.3	0.00166	43			FALSE
tf2gene	MYC	ARHGAP5	-	-3.3	0.00166	43		MYC	FALSE
tf2gene	MYC	MOBKL2A	+	3.29	0.00168	43		MYC	FALSE
tf2gene	PPARG	SUPT6H	-	-3.29	0.00168	43		PPARG	FALSE
tf2gene	TFAP2A	HSPA1A	+	3.29	0.00168	43			FALSE
tf2gene	MYC	RCCD1	+	3.28	0.00172	43		MYC	FALSE
tf2gene	TFAP2C	TRIOBP	+	3.28	0.00172	43			FALSE
tf2gene	JUN	C6orf49	-	-3.28	0.00173	43		JUN	FALSE
tf2gene	JUN	PRO1853	-	-3.28	0.00176	43		JUN	FALSE
tf2gene	NR2F2	CYFIP1	+	3.28	0.00177	43			FALSE
tf2gene	MYC	MSH2	+	3.27	0.00178	43		MYC, MSH2	TRUE
tf2gene	ARID5B	BTBD6	+	3.27	0.00179	43			FALSE
tf2gene	MYC	UQCRC2	+	3.27	0.0018	43		MYC	FALSE
tf2gene	PPARG	RANBP9	-	-3.27	0.00182	43		PPARG	FALSE
tf2gene	TFAP2A	ZNF703	+	3.26	0.00185	43			FALSE
mir2gene	hsa-mir-181a	KLF3	-	-3.25	0.00192	43			FALSE
tf2gene	TP53	TRIM26	+	3.25	0.00192	43		TP53	FALSE
tf2gene	TFAP2A	UBE2N	-	-3.24	0.00197	43			FALSE
tf2gene	JUN	NDUFA5	-	-3.24	0.00198	43		JUN	FALSE
tf2gene	TFAP2A	TGFBR1	+	3.24	0.00201	43			FALSE
tf2gene	EGR1	PTRF	+	3.23	0.00207	43			FALSE
tf2gene	JUN	APOA1BP	-	-3.21	0.00215	43		JUN	FALSE
tf2gene	TFAP2A	SIX1	+	3.19	0.00227	43			FALSE
tf2gene	ETS1	STS-1	+	3.19	0.00231	43			FALSE
tf2gene	MYC	IMMT	+	3.18	0.00233	43		MYC	FALSE
tf2gene	NFE2L1	KIAA1946	+	3.18	0.00234	43			FALSE
tf2gene	JUN	C19orf60	-	-3.18	0.00238	43		JUN	FALSE
tf2gene	PPARG	ZBTB16	+	3.17	0.00241	43		PPARG	FALSE
mir2gene	hsa-mir-106b	FBXL5	-	-3.17	0.00244	43			FALSE
tf2gene	MYC	NOL1	+	3.16	0.00246	43		MYC	FALSE
tf2gene	ETS1	CLN3	-	-3.16	0.00252	43			FALSE
tf2gene	NFE2L1	RPS27	-	-3.15	0.00255	43			FALSE
tf2gene	TFAP2A	FAM50A	+	3.15	0.00255	43			FALSE
tf2gene	TFAP2A	DUSP14	+	3.15	0.00258	43			FALSE
tf2gene	ETS1	AP1M1	+	3.15	0.00259	43			FALSE
tf2gene	MYC	LOC150223	+	3.14	0.0026	43		MYC	FALSE
tf2gene	MYC	SERBP1	+	3.14	0.00263	43		MYC	FALSE
tf2gene	ETS1	76P	-	-3.13	0.0027	43			FALSE
mir2gene	hsa-mir-106b	IL8	-	-3.12	0.00276	43			FALSE
tf2gene	JUN	TSPAN5	+	3.13	0.00276	43		JUN	FALSE
tf2gene	ARID5B	PCDHGA12	+	3.13	0.00277	43			FALSE
tf2gene	MYC	UBE2C	-	-3.12	0.00283	43		MYC	TRUE
tf2gene	PPARG	SNX6	+	3.12	0.00283	43		PPARG	FALSE
tf2gene	ETS1	POLR1D	-	-3.12	0.00284	43			FALSE
tf2gene	MYC	UBA52	+	3.11	0.00285	43		MYC	TRUE
tf2gene	E2F4	C9orf58	+	3.1	0.00293	43			FALSE
tf2gene	JUN	USP19	-	-3.1	0.00293	43		JUN	FALSE
tf2gene	TFAP2A	PARD6G	+	3.1	0.00294	43			FALSE
tf2gene	MAX	BOK	-	-3.1	0.00297	43			FALSE
tf2gene	TFAP2A	ODC1	-	-3.07	0.00322	43			FALSE
mir2gene	hsa-mir-106b	DYNC1LI2	-	-3.07	0.00325	43			FALSE
tf2gene	MYC	GTF2H2	+	3.07	0.00326	43		MYC	FALSE
tf2gene	NFE2L1	SRGAP1	+	3.07	0.00329	43			FALSE
tf2gene	MYC	DDX18	+	3.06	0.00335	43	TRANSFAC: symbol match	MYC	FALSE
tf2gene	MYC	RPL10	+	3.06	0.00337	43		MYC	FALSE
tf2gene	TFAP2C	LAMP2	+	3.05	0.00346	43			FALSE
tf2gene	MYC	MED28	+	3.04	0.00349	43		MYC	FALSE
tf2gene	MYC	HNRPA3	+	3.04	0.00351	43		MYC	TRUE
tf2gene	JUN	EHD1	+	3.03	0.00365	43		JUN	FALSE
mir2gene	hsa-mir-106b	CPNE2	-	-3.03	0.00368	43			FALSE
tf2gene	PPARG	ROR1	+	3.03	0.00368	43		PPARG	FALSE
tf2gene	NR2F2	C9orf37	-	-3.02	0.00376	43			FALSE
tf2gene	E2F4	STAM	-	-3.01	0.00381	43			FALSE
tf2gene	TFAP2A	SYK	-	-3.01	0.00384	43		SYK	FALSE
tf2gene	MYC	CYBA	+	3.01	0.00387	43		MYC	TRUE
tf2gene	MYC	ABCB10	+	3.01	0.00388	43		MYC	FALSE
tf2gene	ARID5B	UTP20	-	-2.99	0.00408	43			FALSE
tf2gene	NFE2L1	MAP2K7	-	-2.98	0.00417	43			FALSE
tf2gene	MYC	MTCP1	-	-2.97	0.00425	43		MYC, MTCP1	FALSE
tf2gene	JUN	CHD1	-	-2.97	0.00428	43		JUN	FALSE
tf2gene	NFE2L1	AADACL1	+	2.97	0.00429	43			FALSE
tf2gene	JUN	ZFAND2A	+	2.96	0.0044	43		JUN	FALSE
tf2gene	JUN	TJP2	+	2.96	0.00445	43		JUN	FALSE
tf2gene	MYC	PPAPDC1A	-	-2.95	0.00449	43		MYC	FALSE
tf2gene	PPARG	MOCS2	-	-2.95	0.00449	43		PPARG	FALSE
tf2mir	TFAP2A	hsa-mir-483	-	-2.95	0.00449	43			FALSE
tf2gene	PPARG	M-RIP	+	2.95	0.00451	43		PPARG	FALSE
tf2gene	RUNX1	IDH1	-	-2.95	0.00452	43		RUNX1, IDH1	FALSE
tf2gene	NFE2L1	NDUFB11	-	-2.95	0.00459	43			FALSE
tf2gene	ZNF238	CAV2	+	2.93	0.00481	43			FALSE
tf2gene	MYC	RPL15	+	2.92	0.00493	43		MYC	FALSE
tf2gene	NFE2L1	POLR3E	-	-2.92	0.005	43			FALSE
tf2gene	JUN	RPL4	-	-2.9	0.00517	43		JUN	FALSE
tf2gene	MYC	C1orf122	-	-2.9	0.00517	43		MYC	FALSE
tf2gene	RUNX1	UBE2A	+	2.9	0.00518	43		RUNX1	FALSE
tf2gene	TFAP2A	ALDH3A2	+	2.9	0.00522	43			FALSE
tf2gene	NFE2L1	MRPL9	-	-2.89	0.00535	43			FALSE
tf2gene	RUNX1	FBXO11	-	-2.89	0.00535	43		RUNX1	FALSE
tf2gene	ZNF238	LFNG	+	2.89	0.00536	43			FALSE
tf2gene	ETS1	CPSF3	-	-2.88	0.00545	43			FALSE
tf2gene	ZNF238	HIBCH	-	-2.87	0.00569	43			FALSE
tf2gene	TFAP2A	ATP2A2	+	2.87	0.00576	43			FALSE
tf2gene	TFAP2A	C17orf61	+	2.86	0.00578	43			FALSE
tf2gene	TFAP2C	CSNK2B	-	-2.86	0.00582	43			FALSE
tf2gene	MYC	RPL32	+	2.86	0.00584	43		MYC	TRUE
mir2gene	hsa-mir-106b	BNC2	-	-2.86	0.00586	43			FALSE
tf2gene	MAX	ADM	-	-2.86	0.00592	43			FALSE
tf2gene	PPARG	BTBD3	-	-2.84	0.00621	43		PPARG	FALSE
tf2gene	NFE2L1	RAB6IP1	+	2.84	0.00624	43			FALSE
tf2gene	JUN	WIPI2	+	2.83	0.00636	43		JUN	FALSE
tf2gene	TP53	RPA2	+	2.83	0.00638	43		TP53	FALSE
tf2gene	MYC	TXNL4A	+	2.83	0.0064	43		MYC	FALSE
tf2gene	ETS1	ABI2	+	2.82	0.00647	43			FALSE
mir2gene	hsa-mir-27b	DDX3X	-	-2.82	0.0065	43			FALSE
tf2gene	TFAP2A	DUSP4	+	2.82	0.00654	43			FALSE
tf2gene	ETS1	CFDP1	-	-2.82	0.00656	43			FALSE
mir2gene	hsa-mir-181b	TOM1L1	-	-2.81	0.00673	43			FALSE
tf2gene	NFIA	FAM46A	-	-2.81	0.00677	43			FALSE
tf2gene	JUN	RAD23A	-	-2.8	0.00683	43		JUN	FALSE
tf2gene	TFAP2A	KIAA0182	-	-2.8	0.00688	43			FALSE
tf2gene	JUN	KIAA0368	+	2.79	0.00697	43		JUN	FALSE
tf2gene	NR2F2	HCFC1R1	+	2.79	0.00706	43			FALSE
tf2gene	NFIA	LDOC1L	-	-2.78	0.00737	43			FALSE
tf2gene	MYC	ESD	+	2.77	0.00741	43		MYC	FALSE
tf2gene	TFAP2A	PNMA1	+	2.77	0.00741	43			FALSE
tf2gene	NFE2L1	SEC11C	-	-2.77	0.00743	43			FALSE
tf2gene	RUNX1	ASXL1	+	2.77	0.00743	43		RUNX1, ASXL1	FALSE
tf2gene	MYC	SSB	+	2.77	0.00748	43		MYC	FALSE
tf2gene	NFE2L1	PPIL5	-	-2.77	0.00751	43			FALSE
tf2gene	MYC	CDT1	+	2.77	0.00755	43		MYC	FALSE
tf2gene	RUNX1	PTPN23	-	-2.76	0.00763	43		RUNX1	FALSE
tf2gene	JUN	SDHB	-	-2.75	0.00778	43		JUN, SDHB	FALSE
tf2gene	MAX	TMED10	+	2.75	0.00785	43			FALSE
tf2gene	PPARG	BST2	-	-2.75	0.00788	43		PPARG	FALSE
tf2gene	MYC	SEH1L	+	2.75	0.00789	43		MYC	TRUE
mir2gene	hsa-let-7c	SLC5A6	-	-2.75	0.00791	43			FALSE
tf2gene	E2F4	SMARCA1	-	-2.75	0.00793	43			FALSE
tf2gene	E2F4	ZDHHC22	+	2.74	0.00817	43			FALSE
tf2gene	NFE2L1	FAM104A	+	2.74	0.00819	43			FALSE
tf2gene	TFAP2A	JTB	-	-2.74	0.00822	43			FALSE
tf2gene	MYC	TRIM28	+	2.73	0.00838	43		MYC	FALSE
tf2gene	TFAP2A	HNRPH1	-	-2.73	0.00838	43			FALSE
tf2gene	RUNX1	ITPK1	-	-2.73	0.0084	43		RUNX1	FALSE
tf2gene	ETS1	JAGN1	-	-2.72	0.00852	43			FALSE
tf2gene	ARID5B	SLC5A3	+	2.72	0.00854	43			FALSE
mir2gene	hsa-mir-106b	PRICKLE2	-	-2.73	0.00857	43			FALSE
tf2gene	MYC	ILF3	+	2.72	0.00857	43		MYC	FALSE
tf2gene	ARID5B	PPM2C	+	2.71	0.00865	43			FALSE
tf2gene	TP53	SP4	+	2.71	0.00865	43		TP53	FALSE
tf2gene	JUN	ZFP36L2	-	-2.72	0.00874	43		JUN	FALSE
tf2gene	ETS1	ERCC1	+	2.71	0.00881	43			FALSE
tf2gene	JUN	PDHA1	-	-2.71	0.00881	43		JUN	FALSE
tf2gene	MYC	EXOSC5	+	2.71	0.00881	43		MYC	TRUE
tf2gene	ETS1	DDX21	-	-2.7	0.00891	43			FALSE
tf2gene	JUN	ZNF207	-	-2.7	0.00902	43		JUN	FALSE
tf2gene	NFE2L1	VPS54	+	2.7	0.00902	43			FALSE
mir2gene	hsa-mir-222	CHFR	-	-2.7	0.00907	43			FALSE
tf2gene	TFAP2A	SGEF	+	2.7	0.00908	43			FALSE
tf2gene	NR2F2	DPYSL5	+	2.69	0.00914	43			FALSE
tf2gene	NR2F2	PRKACA	-	-2.69	0.00915	43			FALSE
tf2gene	PPARG	DHRS13	-	-2.69	0.00919	43		PPARG	FALSE
tf2gene	EGR1	SAP130	+	2.69	0.00924	43			FALSE
tf2gene	TFAP2A	SRRM2	-	-2.69	0.00925	43			FALSE
tf2gene	NFE2L1	TAF11	-	-2.69	0.00935	43			FALSE
tf2gene	NFE2L1	KATNAL1	+	2.68	0.00948	43			FALSE
tf2gene	EGR1	GABRB3	-	-2.68	0.0095	43			FALSE
tf2gene	ETS1	SUDS3	-	-2.67	0.00961	43			FALSE
tf2gene	NFE2L1	COX5A	-	-2.67	0.00974	43			FALSE
tf2gene	ETS1	ITGA5	+	2.67	0.00976	43			FALSE
tf2gene	NR2F2	RASAL2	+	2.67	0.0098	43			FALSE
tf2gene	TP53	TMEM107	+	2.67	0.00986	43		TP53	FALSE
tf2gene	TFAP2A	C7orf11	-	-2.66	0.00988	43			FALSE
mir2gene	hsa-mir-106b	FLJ25476	-	-2.67	0.00995	43			FALSE
tf2gene	TFAP2A	ATP6V1D	+	2.66	0.00996	43			FALSE
tf2gene	ARID5B	RPS24	-	-2.57	0.01	43			FALSE
tf2gene	E2F4	ANLN	-	-2.44	0.01	43			FALSE
tf2gene	E2F4	ARF1	+	2.43	0.01	43			FALSE
tf2gene	E2F4	ARF5	+	2.57	0.01	43			FALSE
tf2gene	E2F4	CMPK	-	-2.48	0.01	43			FALSE
tf2gene	E2F4	GLUD1	+	2.44	0.01	43			FALSE
tf2gene	E2F4	GRPEL1	+	2.42	0.01	43			FALSE
tf2gene	E2F4	IWS1	-	-2.41	0.01	43			FALSE
tf2gene	E2F4	MCM8	-	-2.54	0.01	43			FALSE
tf2gene	E2F4	PRC1	-	-2.56	0.01	43			FALSE
tf2gene	E2F4	TMEM93	-	-2.52	0.01	43			FALSE
tf2gene	E2F4	TTK	-	-2.4	0.01	43			FALSE
tf2gene	EGR1	CIB1	-	-2.52	0.01	43			FALSE
tf2gene	EGR1	LIN7B	+	2.5	0.01	43			FALSE
tf2gene	ELK1	C10orf22	+	2.49	0.01	43			FALSE
tf2gene	ETS1	DKFZP686A01247	+	2.4	0.01	43			FALSE
tf2gene	ETS1	ICT1	-	-2.45	0.01	43			FALSE
tf2gene	ETS1	LEPROT	+	2.51	0.01	43			FALSE
tf2gene	ETS1	MGAT5B	+	2.56	0.01	43			FALSE
tf2gene	ETS1	MTPN	+	2.44	0.01	43			FALSE
tf2gene	ETS1	PPIL1	-	-2.65	0.01	43			FALSE
tf2gene	ETS1	SCAMP2	-	-2.5	0.01	43			FALSE
tf2gene	ETS1	SLC12A2	-	-2.48	0.01	43			FALSE
tf2gene	ETS1	SLC30A7	+	2.56	0.01	43			FALSE
tf2gene	ETS1	USP3	-	-2.51	0.01	43			FALSE
tf2gene	ETS1	ZDHHC23	-	-2.64	0.01	43			FALSE
tf2gene	GATA3	C22orf9	-	-2.46	0.01	43		GATA3	FALSE
mir2gene	hsa-mir-181a	LYCAT	-	-2.39	0.01	43			FALSE
mir2gene	hsa-mir-181b	GHITM	-	-2.4	0.01	43			FALSE
mir2gene	hsa-mir-19a	USP32	-	-2.45	0.01	43			FALSE
tf2gene	JUN	AP2M1	+	2.59	0.01	43		JUN	FALSE
tf2gene	JUN	CDC42	+	2.6	0.01	43		JUN	FALSE
tf2gene	JUN	LCP1	-	-2.49	0.01	43		JUN, LCP1	FALSE
tf2gene	JUN	MAP1LC3A	+	2.52	0.01	43		JUN	FALSE
tf2gene	JUN	MRPL4	-	-2.5	0.01	43		JUN	FALSE
tf2gene	JUN	RIT1	+	2.64	0.01	43		JUN	FALSE
tf2gene	JUN	RRP1	+	2.44	0.01	43		JUN	FALSE
tf2gene	JUN	TOMM70A	-	-2.42	0.01	43		JUN	FALSE
tf2gene	MAX	C9orf85	+	2.46	0.01	43			FALSE
tf2gene	MAX	CMIP	-	-2.56	0.01	43			FALSE
tf2gene	MAX	KIAA1804	-	-2.49	0.01	43			FALSE
tf2gene	MAX	LMLN	+	2.49	0.01	43			FALSE
tf2gene	MAX	NHP2L1	+	2.66	0.01	43			FALSE
tf2gene	MAX	RBMXL1	+	2.47	0.01	43			FALSE
tf2gene	MYC	C1orf163	+	2.5	0.01	43		MYC	FALSE
tf2gene	MYC	EIF3S5	+	2.51	0.01	43		MYC	FALSE
tf2gene	MYC	ENOPH1	+	2.42	0.01	43		MYC	FALSE
tf2gene	MYC	ERGIC1	-	-2.63	0.01	43		MYC	FALSE
tf2gene	MYC	FRG1	+	2.42	0.01	43		MYC	FALSE
tf2gene	MYC	GAK	+	2.63	0.01	43		MYC	FALSE
tf2gene	MYC	HOXC10	-	-2.6	0.01	43		MYC	FALSE
tf2gene	MYC	IDH3B	+	2.57	0.01	43		MYC	TRUE
tf2gene	MYC	LOC728689	+	2.65	0.01	43		MYC	FALSE
tf2gene	MYC	MGC4655	-	-2.61	0.01	43		MYC	FALSE
tf2gene	MYC	NSUN2	+	2.4	0.01	43		MYC	FALSE
tf2gene	MYC	PABPC1	+	2.58	0.01	43		MYC	TRUE
tf2gene	MYC	PCDHAC2	-	-2.43	0.01	43		MYC	FALSE
tf2gene	MYC	PMS1	+	2.42	0.01	43		MYC, PMS1	FALSE
tf2gene	MYC	PTBP1	+	2.45	0.01	43		MYC	FALSE
tf2gene	MYC	REEP3	-	-2.48	0.01	43		MYC	FALSE
tf2gene	MYC	S100A6	-	-2.63	0.01	43		MYC	FALSE
tf2gene	MYC	SAPS1	+	2.6	0.01	43		MYC	FALSE
tf2gene	MYC	SLC31A1	+	2.53	0.01	43		MYC	FALSE
tf2gene	MYC	TRIM45	-	-2.55	0.01	43		MYC	FALSE
tf2gene	MYC	ZNF319	-	-2.55	0.01	43		MYC	FALSE
tf2gene	NFE2L1	LOC339123	-	-2.42	0.01	43			FALSE
tf2gene	NFE2L1	PAPPA	+	2.49	0.01	43			FALSE
tf2gene	NFE2L1	RAB22A	+	2.62	0.01	43			FALSE
tf2gene	NFE2L1	SLTM	-	-2.44	0.01	43			FALSE
tf2gene	NFE2L1	SPAG4L	-	-2.46	0.01	43			FALSE
tf2gene	NFE2L1	TIAL1	-	-2.4	0.01	43			FALSE
tf2gene	NR2F2	EPSTI1	-	-2.55	0.01	43			FALSE
tf2gene	NR2F2	NRIP1	+	2.46	0.01	43			FALSE
tf2gene	NR2F2	RAB3B	+	2.64	0.01	43			FALSE
tf2gene	NR2F2	TAPT1	-	-2.57	0.01	43			FALSE
tf2gene	NR2F2	VRK1	-	-2.56	0.01	43			FALSE
tf2gene	PPARG	CCNDBP1	-	-2.45	0.01	43		PPARG	FALSE
tf2gene	PPARG	ELF3	+	2.56	0.01	43		PPARG	FALSE
tf2gene	PPARG	KBTBD6	-	-2.41	0.01	43		PPARG	FALSE
tf2gene	PPARG	LCE3D	+	2.65	0.01	43		PPARG	FALSE
tf2gene	PPARG	PSMA4	-	-2.57	0.01	43		PPARG	FALSE
tf2gene	PPARG	PSMC2	-	-2.4	0.01	43		PPARG	FALSE
tf2gene	PPARG	SP2	+	2.66	0.01	43		PPARG	FALSE
tf2gene	RUNX1	ASB8	+	2.49	0.01	43		RUNX1	FALSE
tf2gene	RUNX1	FAM83H	-	-2.44	0.01	43		RUNX1	FALSE
tf2gene	RUNX1	GTF3C2	-	-2.51	0.01	43		RUNX1	FALSE
tf2gene	RUNX1	LRRC8A	+	2.5	0.01	43		RUNX1	FALSE
tf2gene	RUNX1	POP5	-	-2.47	0.01	43		RUNX1	FALSE
tf2gene	RUNX1	SEMA4C	-	-2.54	0.01	43		RUNX1	FALSE
tf2gene	RUNX1	TLCD1	-	-2.42	0.01	43		RUNX1	FALSE
tf2gene	RUNX1	TRAK1	-	-2.53	0.01	43		RUNX1	FALSE
tf2gene	STAT1	MKKS	-	-2.51	0.01	43			FALSE
tf2gene	TFAP2A	CDR2	-	-2.59	0.01	43			FALSE
tf2gene	TFAP2A	CTSD	+	2.56	0.01	43			FALSE
tf2gene	TFAP2A	DOK3	-	-2.59	0.01	43			FALSE
tf2gene	TFAP2A	DVL2	+	2.59	0.01	43			FALSE
tf2gene	TFAP2A	GAS2L1	+	2.47	0.01	43			FALSE
tf2gene	TFAP2A	ITGA2	+	2.52	0.01	43			FALSE
tf2gene	TFAP2A	L1CAM	+	2.43	0.01	43			FALSE
tf2gene	TFAP2A	NDUFS3	-	-2.56	0.01	43			FALSE
tf2gene	TFAP2A	PARD3B	+	2.65	0.01	43			FALSE
tf2gene	TFAP2A	TFE3	+	2.43	0.01	43		TFE3	FALSE
tf2gene	TFAP2C	ANKMY2	-	-2.64	0.01	43			FALSE
tf2gene	TFAP2C	C15orf24	+	2.64	0.01	43			FALSE
tf2gene	TFAP2C	C2orf30	+	2.58	0.01	43			FALSE
tf2gene	TFAP2C	EIF2B4	-	-2.6	0.01	43			FALSE
tf2gene	TFAP2C	FAM20C	+	2.52	0.01	43			FALSE
tf2gene	TFAP2C	HOXB9	-	-2.58	0.01	43			FALSE
tf2gene	TFAP2C	IDH3A	+	2.44	0.01	43			FALSE
tf2gene	TFAP2C	SLMAP	-	-2.52	0.01	43			FALSE
tf2gene	TP53	CACHD1	+	2.58	0.01	43		TP53	FALSE
tf2gene	TP53	CCDC8	-	-2.58	0.01	43		TP53	FALSE
tf2gene	TP53	GNB2L1	-	-2.52	0.01	43		TP53	FALSE
tf2gene	TP53	PDXK	-	-2.5	0.01	43		TP53	FALSE
tf2gene	TP53	POLL	+	2.46	0.01	43		TP53	FALSE
tf2gene	TP53	TCEAL4	+	2.51	0.01	43		TP53	FALSE
tf2gene	TP53	TP53BP2	-	-2.62	0.01	43		TP53	FALSE
tf2gene	ZNF238	DEXI	-	-2.5	0.01	43			FALSE
tf2gene	ZNF238	PPT1	-	-2.53	0.01	43			FALSE
tf2gene	ARID5B	PPP1R14B	-	-2.27	0.02	43			FALSE
tf2gene	E2F4	CBX5	-	-2.32	0.02	43			FALSE
tf2gene	E2F4	GAPDH	+	2.24	0.02	43			FALSE
tf2gene	E2F4	PPP1R8	-	-2.34	0.02	43			FALSE
tf2gene	E2F4	PRMT8	+	2.33	0.02	43			FALSE
tf2gene	E2F4	RFC2	+	2.31	0.02	43			FALSE
tf2gene	E2F4	TMEM48	-	-2.25	0.02	43			FALSE
tf2gene	E2F4	TUBA3D	+	2.29	0.02	43			FALSE
tf2gene	EGR1	MAML3	-	-2.34	0.02	43			FALSE
tf2gene	EGR1	RAB12	+	2.37	0.02	43			FALSE
tf2gene	EGR1	TMSB10	+	2.26	0.02	43			FALSE
tf2gene	EGR1	ZNF444	+	2.26	0.02	43			FALSE
tf2gene	ELK1	CDCA7	-	-2.36	0.02	43			FALSE
tf2gene	ETS1	9-Sep	+	2.28	0.02	43			FALSE
tf2gene	ETS1	ATP5B	-	-2.33	0.02	43			FALSE
tf2gene	ETS1	FOXD1	+	2.23	0.02	43			FALSE
tf2gene	ETS1	HSPA14	-	-2.27	0.02	43			FALSE
tf2gene	ETS1	NR2F6	-	-2.25	0.02	43			FALSE
tf2gene	ETS1	NUP214	-	-2.24	0.02	43		NUP214	FALSE
tf2gene	FOXO1A	CCDC28A	-	-2.28	0.02	43		FOXO1A	FALSE
mir2gene	hsa-mir-106b	HABP4	-	-2.26	0.02	43			FALSE
mir2gene	hsa-mir-106b	RBM24	-	-2.29	0.02	43			FALSE
mir2gene	hsa-mir-181b	PAIP1	-	-2.36	0.02	43			FALSE
tf2gene	JUN	APBA2BP	-	-2.38	0.02	43		JUN	FALSE
tf2gene	JUN	SETD5	+	2.28	0.02	43		JUN	FALSE
tf2gene	MAX	H6PD	+	2.26	0.02	43			FALSE
tf2gene	MAX	LRRC58	+	2.25	0.02	43			FALSE
tf2gene	MAX	MAP1B	-	-2.36	0.02	43			FALSE
tf2gene	MYC	ACOX1	-	-2.25	0.02	43		MYC	FALSE
tf2gene	MYC	ADPGK	+	2.22	0.02	43		MYC	FALSE
tf2gene	MYC	ANKRD9	-	-2.35	0.02	43		MYC	TRUE
tf2gene	MYC	CYC1	+	2.38	0.02	43		MYC	FALSE
tf2gene	MYC	HSPE1	+	2.22	0.02	43		MYC	FALSE
tf2gene	MYC	MAT2A	+	2.35	0.02	43		MYC	FALSE
tf2gene	MYC	NCL	+	2.32	0.02	43		MYC	TRUE
tf2gene	MYC	PGLS	+	2.34	0.02	43		MYC	FALSE
tf2gene	MYC	PHB	+	2.25	0.02	43		MYC	FALSE
tf2gene	MYC	POLD4	-	-2.22	0.02	43		MYC	FALSE
tf2gene	MYC	PPID	+	2.34	0.02	43		MYC	FALSE
tf2gene	MYC	PPRC1	+	2.31	0.02	43		MYC	TRUE
tf2gene	MYC	PSMD8	-	-2.25	0.02	43		MYC	FALSE
tf2gene	MYC	PTDSS1	+	2.3	0.02	43		MYC	FALSE
tf2gene	MYC	RPL9	+	2.35	0.02	43		MYC	FALSE
tf2gene	MYC	RPS25	+	2.28	0.02	43		MYC	FALSE
tf2gene	MYC	RPS4X	+	2.26	0.02	43		MYC	FALSE
tf2gene	MYC	RRAS	-	-2.25	0.02	43		MYC	FALSE
tf2gene	MYC	SDF2	-	-2.33	0.02	43		MYC	TRUE
tf2gene	MYC	SERTAD1	-	-2.31	0.02	43		MYC	FALSE
tf2gene	MYC	SIX5	-	-2.37	0.02	43		MYC	FALSE
tf2gene	MYC	TULP3	-	-2.36	0.02	43		MYC	FALSE
tf2gene	MYC	UCHL3	+	2.26	0.02	43		MYC	FALSE
tf2gene	MYC	ZMPSTE24	-	-2.24	0.02	43		MYC	FALSE
tf2gene	NFE2L1	CDADC1	-	-2.32	0.02	43			FALSE
tf2gene	NFE2L1	KIAA0310	-	-2.29	0.02	43			FALSE
tf2gene	NFE2L1	PARP1	-	-2.33	0.02	43			FALSE
tf2gene	NFE2L1	USP13	+	2.34	0.02	43			FALSE
tf2gene	NR2F2	AGA	-	-2.25	0.02	43			FALSE
tf2gene	NR2F2	KCNIP2	-	-2.3	0.02	43			FALSE
tf2gene	NR2F2	PAQR7	+	2.24	0.02	43			FALSE
tf2gene	NR2F2	RBM35B	-	-2.28	0.02	43			FALSE
tf2gene	NR2F2	TUSC4	-	-2.36	0.02	43			FALSE
tf2gene	PPARG	HEXIM1	-	-2.27	0.02	43		PPARG	FALSE
tf2gene	PPARG	LSM10	-	-2.29	0.02	43		PPARG	FALSE
tf2gene	PPARG	PRPF38B	-	-2.31	0.02	43		PPARG	FALSE
tf2gene	PPARG	PURG	+	2.26	0.02	43		PPARG	FALSE
tf2gene	PPARG	RAC1	+	2.39	0.02	43		PPARG	FALSE
tf2gene	PPARG	WDR3	-	-2.24	0.02	43		PPARG	FALSE
tf2gene	RUNX1	BAIAP2	-	-2.38	0.02	43		RUNX1	FALSE
tf2gene	RUNX1	BCKDK	-	-2.24	0.02	43		RUNX1	FALSE
tf2gene	RUNX1	BLVRB	-	-2.34	0.02	43		RUNX1	FALSE
tf2gene	RUNX1	CCDC56	-	-2.33	0.02	43		RUNX1	FALSE
tf2gene	RUNX1	MECP2	-	-2.26	0.02	43		RUNX1	FALSE
tf2gene	RUNX1	NRBP2	-	-2.33	0.02	43		RUNX1	FALSE
tf2gene	RUNX1	RBM22	+	2.31	0.02	43		RUNX1	FALSE
tf2gene	RUNX1	SENP5	+	2.27	0.02	43		RUNX1	FALSE
tf2gene	RUNX1	TCF7	+	2.25	0.02	43		RUNX1	FALSE
tf2gene	STAT1	NUCB1	+	2.34	0.02	43			FALSE
tf2gene	TFAP2A	ETNK1	-	-2.27	0.02	43			FALSE
tf2gene	TFAP2A	GUSB	-	-2.28	0.02	43			FALSE
tf2gene	TFAP2A	HSPB1	+	2.37	0.02	43	TRANSFAC: symbol match		FALSE
tf2gene	TFAP2A	PIK3AP1	-	-2.35	0.02	43			FALSE
tf2gene	TFAP2A	PPP5C	-	-2.35	0.02	43			FALSE
tf2gene	TFAP2C	C6orf145	+	2.23	0.02	43			FALSE
tf2gene	TFAP2C	PLEKHA8	-	-2.28	0.02	43			FALSE
tf2gene	TFAP2C	ZDHHC2	-	-2.35	0.02	43			FALSE
tf2gene	TP53	BIRC6	+	2.23	0.02	43		TP53	FALSE
tf2gene	TP53	DPM1	+	2.28	0.02	43		TP53	FALSE
tf2gene	TP53	LGTN	-	-2.35	0.02	43		TP53	FALSE
tf2gene	TP53	RAB30	+	2.37	0.02	43		TP53	FALSE
tf2gene	ZNF238	CDH24	-	-2.3	0.02	43			FALSE
tf2gene	ARID5B	C17orf56	-	-2.16	0.03	43			FALSE
tf2gene	E2F4	HNRPAB	+	2.21	0.03	43			FALSE
tf2gene	E2F4	RABEP1	-	-2.13	0.03	43			FALSE
tf2gene	EGR1	EIF2B5	-	-2.13	0.03	43			FALSE
tf2gene	EGR1	MAF1	+	2.17	0.03	43			FALSE
tf2gene	EGR1	XPR1	+	2.17	0.03	43			FALSE
tf2gene	ETS1	FBXO22	-	-2.13	0.03	43			FALSE
tf2gene	ETS1	GDI2	-	-2.2	0.03	43			FALSE
tf2gene	ETS1	SETD8	-	-2.16	0.03	43			FALSE
tf2gene	ETS1	TOMM20	-	-2.19	0.03	43			FALSE
tf2gene	HIF1A	GPX3	+	2.18	0.03	43			FALSE
mir2gene	hsa-let-7c	COIL	-	-2.19	0.03	43			FALSE
mir2gene	hsa-mir-181a	TARDBP	-	-2.2	0.03	43			FALSE
mir2gene	hsa-mir-181a	TBPL1	-	-2.13	0.03	43			FALSE
mir2gene	hsa-mir-181b	ETF1	-	-2.16	0.03	43			FALSE
mir2gene	hsa-mir-181b	MTFR1	-	-2.12	0.03	43			FALSE
tf2gene	JUN	ARL6IP2	-	-2.16	0.03	43		JUN	FALSE
tf2gene	JUN	C17orf81	-	-2.12	0.03	43		JUN	FALSE
tf2gene	JUN	EIF4G2	+	2.22	0.03	43		JUN	FALSE
tf2gene	JUN	PRPS1	+	2.19	0.03	43		JUN	FALSE
tf2gene	JUN	SH3BP5L	+	2.11	0.03	43		JUN	FALSE
tf2gene	JUN	ZNRD1	-	-2.16	0.03	43		JUN	FALSE
tf2gene	MAX	ALKBH5	-	-2.15	0.03	43			FALSE
tf2gene	MAX	NCOA5	+	2.19	0.03	43			FALSE
tf2gene	MAX	RAB1A	-	-2.12	0.03	43			FALSE
tf2gene	MAX	REV3L	+	2.13	0.03	43			FALSE
tf2gene	MYC	BCL2L12	+	2.12	0.03	43		MYC	FALSE
tf2gene	MYC	CD320	+	2.11	0.03	43		MYC	FALSE
tf2gene	MYC	CDK4	+	2.18	0.03	43	TRANSFAC: symbol match	MYC, CDK4	TRUE
tf2gene	MYC	DUSP3	-	-2.19	0.03	43		MYC	FALSE
tf2gene	MYC	FEM1A	+	2.19	0.03	43		MYC	FALSE
tf2gene	MYC	FOXRED1	+	2.17	0.03	43		MYC	FALSE
tf2gene	MYC	GPR153	+	2.1	0.03	43		MYC	FALSE
tf2gene	MYC	HSPC159	-	-2.11	0.03	43		MYC	FALSE
tf2gene	MYC	IFRD2	+	2.12	0.03	43		MYC	TRUE
tf2gene	MYC	LTV1	+	2.14	0.03	43		MYC	FALSE
tf2gene	MYC	MFI2	-	-2.2	0.03	43		MYC	FALSE
tf2gene	MYC	PCTK1	-	-2.16	0.03	43		MYC	FALSE
tf2gene	MYC	PPAT	+	2.21	0.03	43		MYC	FALSE
tf2gene	MYC	RPS15	+	2.21	0.03	43		MYC	FALSE
tf2gene	MYC	RPS19	+	2.19	0.03	43		MYC	TRUE
tf2gene	MYC	RPS2	+	2.19	0.03	43		MYC	TRUE
tf2gene	MYC	SEC61B	+	2.21	0.03	43		MYC	FALSE
tf2gene	MYC	SNRPB	+	2.11	0.03	43		MYC	FALSE
tf2gene	MYC	SPAG5	-	-2.17	0.03	43		MYC	FALSE
tf2gene	MYC	UCHL1	-	-2.1	0.03	43		MYC	FALSE
tf2gene	NFE2L1	C10orf18	-	-2.15	0.03	43			FALSE
tf2gene	NFE2L1	C13orf3	-	-2.13	0.03	43			FALSE
tf2gene	NFE2L1	DDX49	-	-2.19	0.03	43			FALSE
tf2gene	NFE2L1	DEF6	-	-2.22	0.03	43			FALSE
tf2gene	NFE2L1	EEFSEC	-	-2.14	0.03	43			FALSE
tf2gene	NFE2L1	PSCD3	+	2.18	0.03	43			FALSE
tf2gene	NFE2L1	RRAGC	+	2.2	0.03	43			FALSE
tf2gene	NFE2L1	TMEM158	+	2.2	0.03	43			FALSE
tf2gene	NFE2L1	TRIM32	+	2.12	0.03	43			FALSE
tf2gene	NFE2L1	ZUBR1	-	-2.2	0.03	43			FALSE
tf2gene	NR2F2	C16orf53	-	-2.14	0.03	43			FALSE
tf2gene	NR2F2	GPSM2	+	2.1	0.03	43			FALSE
tf2gene	NR2F2	MTP18	-	-2.2	0.03	43			FALSE
tf2gene	PPARG	ATP2B1	+	2.2	0.03	43		PPARG	FALSE
tf2gene	PPARG	BTBD14A	-	-2.2	0.03	43		PPARG	FALSE
tf2gene	PPARG	C15orf17	-	-2.13	0.03	43		PPARG	FALSE
tf2gene	PPARG	EFTUD1	-	-2.22	0.03	43		PPARG	FALSE
tf2gene	PPARG	KIAA0892	-	-2.18	0.03	43		PPARG	FALSE
tf2gene	PPARG	LIPA	+	2.19	0.03	43		PPARG	FALSE
tf2gene	PPARG	MRPL15	+	2.14	0.03	43		PPARG	FALSE
tf2gene	PPARG	PIK4CB	-	-2.19	0.03	43		PPARG	FALSE
tf2gene	PPARG	PRRX2	+	2.14	0.03	43		PPARG	FALSE
tf2gene	PPARG	SPTAN1	+	2.12	0.03	43		PPARG	FALSE
tf2gene	PPARG	TIPIN	-	-2.14	0.03	43		PPARG	FALSE
tf2gene	PPARG	TTC35	+	2.14	0.03	43		PPARG	FALSE
tf2gene	PPARG	WDR81	-	-2.11	0.03	43		PPARG	FALSE
tf2gene	RUNX1	C10orf78	-	-2.18	0.03	43		RUNX1	FALSE
tf2gene	RUNX1	GALNT6	+	2.14	0.03	43		RUNX1	FALSE
tf2gene	RUNX1	UBE2R2	+	2.19	0.03	43		RUNX1	FALSE
tf2gene	RUNX1	WHSC1	+	2.21	0.03	43		RUNX1, WHSC1	FALSE
tf2gene	TFAP2A	IGFBP5	+	2.12	0.03	43	TRANSFAC: symbol match		FALSE
tf2gene	TFAP2A	MMP14	+	2.22	0.03	43			FALSE
tf2gene	TFAP2A	ORC6L	-	-2.13	0.03	43			FALSE
tf2gene	TFAP2A	PPIA	-	-2.11	0.03	43			FALSE
tf2gene	TFAP2A	TGS1	-	-2.21	0.03	43			FALSE
tf2gene	TFAP2C	Kua	+	2.16	0.03	43			FALSE
tf2gene	TFAP2C	MORF4L1	+	2.21	0.03	43			FALSE
tf2gene	TP53	BUB1	+	2.1	0.03	43		TP53	FALSE
tf2gene	TP53	CNTROB	+	2.19	0.03	43		TP53	FALSE
tf2gene	TP53	LRRC59	-	-2.12	0.03	43		TP53	FALSE
tf2gene	TP53	ST6GALNAC2	+	2.14	0.03	43		TP53	FALSE
tf2gene	TP53	ZNF785	-	-2.15	0.03	43		TP53	FALSE
tf2gene	ZNF238	AHSA1	-	-2.2	0.03	43			FALSE
tf2gene	ARID5B	GOLGA5	+	2.01	0.04	43		GOLGA5	FALSE
tf2gene	ARID5B	MAGED2	+	2	0.04	43			FALSE
tf2gene	E2F4	RUNDC1	-	-2.04	0.04	43			FALSE
tf2gene	EGR1	FKBP2	+	2.05	0.04	43			FALSE
tf2gene	EGR1	FNTB	-	-2.01	0.04	43			FALSE
tf2gene	EGR1	ZBTB9	-	-2.01	0.04	43			FALSE
tf2gene	ETS1	C6orf89	-	-2.01	0.04	43			FALSE
tf2gene	ETS1	CRB3	-	-2.01	0.04	43			FALSE
tf2gene	ETS1	CYB561D2	+	2.02	0.04	43			FALSE
tf2gene	ETS1	RGS10	+	2.06	0.04	43			FALSE
tf2gene	ETS1	TUSC3	+	2.06	0.04	43			FALSE
mir2gene	hsa-mir-106b	CMTM4	-	-2.08	0.04	43			FALSE
mir2gene	hsa-mir-106b	LYPD6	-	-2	0.04	43			FALSE
mir2gene	hsa-mir-181a	FKBP4	-	-2.08	0.04	43			FALSE
tf2gene	JUN	AURKA	+	2.03	0.04	43		JUN	FALSE
tf2gene	JUN	CCDC16	-	-2.01	0.04	43		JUN	FALSE
tf2gene	JUN	HMG2L1	-	-2.05	0.04	43		JUN	FALSE
tf2gene	JUN	MTCH1	+	2.01	0.04	43		JUN	FALSE
tf2gene	JUN	RUTBC1	-	-2.1	0.04	43		JUN	FALSE
tf2gene	JUN	SLC45A4	-	-2.05	0.04	43		JUN	FALSE
tf2gene	JUN	TEX264	-	-2	0.04	43		JUN	FALSE
tf2gene	JUN	TSEN34	+	2.02	0.04	43		JUN	FALSE
tf2gene	MAX	API5	-	-2.09	0.04	43			FALSE
tf2gene	MAX	NLN	-	-2.03	0.04	43			FALSE
tf2gene	MAX	PSME1	+	2.03	0.04	43			FALSE
tf2gene	MYC	ACO2	+	2.1	0.04	43		MYC	FALSE
tf2gene	MYC	BAG4	+	2.01	0.04	43		MYC	FALSE
tf2gene	MYC	C15orf41	-	-2.04	0.04	43		MYC	FALSE
tf2gene	MYC	C16orf58	-	-2.03	0.04	43		MYC	FALSE
tf2gene	MYC	CCT8	+	2.07	0.04	43		MYC	FALSE
tf2gene	MYC	CYP1B1	-	-2.08	0.04	43		MYC	FALSE
tf2gene	MYC	EEF1E1	+	2	0.04	43		MYC	FALSE
tf2gene	MYC	ERP29	+	2.03	0.04	43		MYC	FALSE
tf2gene	MYC	IPO4	+	2.05	0.04	43		MYC	FALSE
tf2gene	MYC	MPST	+	2.04	0.04	43		MYC	FALSE
tf2gene	MYC	NACA	+	2	0.04	43		MYC, NACA	FALSE
tf2gene	MYC	PAICS	+	2.06	0.04	43		MYC	TRUE
tf2gene	MYC	PPP2R4	-	-2.01	0.04	43		MYC	TRUE
tf2gene	MYC	PRMT1	+	2.03	0.04	43		MYC	FALSE
tf2gene	MYC	PSMB7	-	-2.08	0.04	43		MYC	FALSE
tf2gene	MYC	PTPN1	-	-2.02	0.04	43		MYC	FALSE
tf2gene	MYC	PYCR1	+	2.09	0.04	43		MYC	TRUE
tf2gene	MYC	RPS29	+	2.08	0.04	43		MYC	FALSE
tf2gene	MYC	SPIN1	-	-2.06	0.04	43		MYC	FALSE
tf2gene	MYC	TNFAIP2	-	-2.08	0.04	43		MYC	FALSE
tf2gene	NFE2L1	ARMCX3	+	2.02	0.04	43			FALSE
tf2gene	NFE2L1	GPBP1	-	-2	0.04	43			FALSE
tf2gene	NFE2L1	RFWD2	-	-2.05	0.04	43			FALSE
tf2gene	NR2F2	C13orf8	-	-2.02	0.04	43			FALSE
tf2gene	NR2F2	POLR3GL	-	-2.02	0.04	43			FALSE
tf2gene	NR2F2	SERINC2	+	2.03	0.04	43			FALSE
tf2gene	PPARG	GYS1	-	-2	0.04	43		PPARG	FALSE
tf2gene	PPARG	KIAA1787	-	-2.05	0.04	43		PPARG	FALSE
tf2gene	PPARG	SEMA6B	-	-2.05	0.04	43		PPARG	FALSE
tf2gene	PPARG	SIPA1L3	+	2.07	0.04	43		PPARG	FALSE
tf2gene	PPARG	SLC23A3	+	2.02	0.04	43		PPARG	FALSE
tf2gene	PPARG	TPI1	+	2	0.04	43		PPARG	FALSE
tf2gene	PPARG	TSG101	+	2.06	0.04	43		PPARG	FALSE
tf2gene	RUNX1	ADK	+	2.08	0.04	43		RUNX1	FALSE
tf2gene	RUNX1	IARS	+	2.09	0.04	43		RUNX1	FALSE
tf2gene	RUNX1	PARP6	+	2.02	0.04	43		RUNX1	FALSE
tf2gene	RUNX1	TXNDC1	+	2.01	0.04	43		RUNX1	FALSE
tf2gene	STAT1	MT1X	+	2.08	0.04	43			FALSE
tf2gene	TFAP2A	15-Sep	-	-2	0.04	43			FALSE
tf2gene	TFAP2A	FLII	+	2.05	0.04	43			FALSE
tf2gene	TFAP2C	MYLIP	+	2.02	0.04	43			FALSE
tf2gene	TP53	PHF23	+	2.02	0.04	43		TP53	FALSE
tf2gene	ZNF238	KIF26A	-	-2.03	0.04	43			FALSE
tf2gene	ZNF238	LARP4	-	-2.04	0.04	43			FALSE
tf2gene	E2F3	MAP3K7	+	1.94	0.05	43			FALSE
tf2gene	EGR1	C2orf7	-	-1.95	0.05	43			FALSE
tf2gene	EGR1	ROCK2	+	1.95	0.05	43			FALSE
tf2gene	EGR1	USP25	+	1.92	0.05	43			FALSE
tf2gene	ELK1	HK2	+	1.98	0.05	43			FALSE
mir2gene	hsa-mir-106b	CRIM1	-	-1.95	0.05	43			FALSE
mir2gene	hsa-mir-19a	DHX40	-	-1.92	0.05	43			FALSE
mir2gene	hsa-mir-19a	HRB	-	-1.98	0.05	43			FALSE
mir2gene	hsa-mir-19a	TRAK2	-	-1.94	0.05	43			FALSE
tf2gene	JUN	OSBPL10	+	1.95	0.05	43		JUN	FALSE
tf2gene	JUN	TSHZ1	-	-1.99	0.05	43		JUN	FALSE
tf2gene	MYC	TRUB2	+	1.98	0.05	43		MYC	FALSE
tf2gene	NFE2L1	C11orf57	-	-1.97	0.05	43			FALSE
tf2gene	NFE2L1	CXorf15	-	-1.94	0.05	43			FALSE
tf2gene	NR2F2	DCTN2	+	1.95	0.05	43			FALSE
tf2gene	PPARG	LPHN1	-	-1.96	0.05	43		PPARG	FALSE
tf2gene	STAT1	C5orf15	+	1.95	0.05	43			FALSE
tf2gene	STAT1	OXA1L	-	-1.98	0.05	43			FALSE
tf2gene	TFAP2A	COBLL1	+	1.93	0.05	43			FALSE
tf2gene	TP53	KARS	-	-1.97	0.05	43		TP53	FALSE
mir2gene	hsa-let-7c	FLJ36031	-	-1.89	0.06	43			FALSE
mir2gene	hsa-mir-25	UBE2Z	-	-1.91	0.06	43			FALSE
tf2gene	JUN	PPP4R1	+	1.9	0.06	43		JUN	FALSE
tf2gene	MAX	MESDC1	+	1.9	0.06	43			FALSE
tf2gene	MYC	EIF5A2	-	-1.91	0.06	43		MYC	FALSE
tf2gene	MYC	FZD7	-	-1.85	0.06	43		MYC	FALSE
tf2gene	MYC	PTK2	-	-1.85	0.06	43		MYC	FALSE
tf2gene	MYC	TRPM7	+	1.89	0.06	43		MYC	FALSE
tf2gene	NFE2L1	LOC283871	-	-1.91	0.06	43			FALSE
tf2gene	NR2F2	FAM46B	+	1.85	0.06	43			FALSE
tf2gene	NR2F2	NUDT16L1	-	-1.89	0.06	43			FALSE
tf2gene	PPARG	NFKBIZ	+	1.87	0.06	43		PPARG	FALSE
tf2gene	STAT1	ZNRF1	-	-1.9	0.06	43			FALSE
tf2gene	TFAP2A	TMPIT	+	1.91	0.06	43			FALSE
tf2gene	CUTL1	HIPK1	+	1.82	0.07	43			FALSE
tf2gene	EGR1	GANAB	+	1.82	0.07	43			FALSE
tf2gene	MYC	ALCAM	-	-1.81	0.07	43		MYC	FALSE
tf2gene	MYC	BRI3	-	-1.79	0.07	43		MYC	FALSE
tf2gene	MYC	PFKFB4	-	-1.79	0.07	43		MYC	FALSE
tf2gene	MYC	RFX5	+	1.81	0.07	43		MYC	FALSE
tf2gene	RUNX1	GRLF1	+	1.84	0.07	43		RUNX1	FALSE
tf2gene	ETS1	PIGM	-	-1.76	0.08	43			FALSE
tf2gene	MYC	FIGN	-	-1.77	0.08	43		MYC	FALSE
tf2gene	NFE2L1	METT10D	-	-1.73	0.08	43			FALSE
tf2gene	NFE2L1	TPM3	-	-1.76	0.08	43		TPM3	FALSE
tf2gene	NFIA	KPNB1	-	-1.72	0.08	43			FALSE
tf2gene	PPARG	NFKBIA	+	1.77	0.08	43		PPARG	FALSE
tf2gene	RUNX1	C11orf51	+	1.77	0.08	43		RUNX1	FALSE
tf2gene	JUN	IGFBP2	-	-1.7	0.09	43		JUN	FALSE
tf2gene	MYC	HMGN2	+	1.7	0.09	43		MYC	TRUE
tf2gene	MYC	MBNL1	+	1.72	0.09	43		MYC	TRUE
tf2gene	PPARG	CANT1	+	1.68	0.09	43		PPARG, CANT1	FALSE
tf2gene	PPARG	PHC2	+	1.67	0.09	43		PPARG	FALSE
mir2gene	hsa-mir-141	BICD2	-	-1.63	0.1	43			FALSE
tf2gene	JUN	MYST2	-	-1.63	0.1	43		JUN	FALSE
tf2gene	PPARG	SYNCRIP	-	-1.65	0.1	43		PPARG	FALSE
tf2gene	TFAP2C	YPEL3	+	1.67	0.1	43			FALSE
tf2gene	TP53	NRXN3	+	1.62	0.1	43		TP53	FALSE
tf2gene	EGR1	PRKCI	+	1.58	0.11	43			FALSE
tf2gene	JUN	SH3D19	+	1.61	0.11	43		JUN	FALSE
tf2gene	MAX	CHD4	+	1.58	0.11	43			FALSE
tf2gene	MYC	ELAVL1	+	1.59	0.11	43		MYC	FALSE
tf2gene	PPARG	SFPQ	-	-1.58	0.11	43		PPARG, SFPQ	FALSE
tf2gene	ZNF238	RCOR1	-	-1.6	0.11	43			FALSE
tf2gene	MYC	LBR	+	1.54	0.12	43		MYC	TRUE
tf2gene	TFAP2A	GORASP2	-	-1.56	0.12	43			FALSE
mir2gene	hsa-mir-125b	SAMD10	-	-1.52	0.13	43			FALSE
tf2gene	JUN	C1orf52	+	1.53	0.13	43		JUN	FALSE
tf2gene	JUN	CETN2	+	1.52	0.13	43		JUN	FALSE
tf2gene	MYC	CBX1	-	-1.51	0.13	43		MYC	FALSE
tf2gene	MYC	STC2	-	-1.53	0.13	43		MYC	TRUE
tf2gene	NFE2L1	VCL	+	1.5	0.13	43			FALSE
tf2gene	TP53	UBE2I	-	-1.5	0.13	43		TP53	FALSE
tf2gene	EGR1	TBC1D10A	-	-1.47	0.14	43			FALSE
tf2gene	MYC	PPA1	+	1.48	0.14	43		MYC	FALSE
mir2gene	hsa-mir-23b	DIP2C	-	-1.46	0.15	43			FALSE
tf2gene	NFE2L1	HRAS	+	1.43	0.15	43		HRAS	FALSE
tf2gene	NR2F2	CFL2	+	1.45	0.15	43			FALSE
tf2gene	TFAP2C	SEL1L	+	1.41	0.16	43			FALSE
tf2gene	ZNF238	COL4A1	+	1.39	0.16	43			FALSE
tf2gene	JUN	SH3RF1	+	1.36	0.17	43		JUN	FALSE
tf2gene	MYC	HOXA3	-	-2.38	0.02	42.5		MYC	FALSE
mir2gene	hsa-mir-195	ALDH1A1	-	-5.45	1.15e-06	42.3333			FALSE
tf2gene	NR2F2	KRT80	+	4.84	1.03e-05	42			FALSE
tf2gene	JUN	SAMD4A	+	4.16	0.000109	42		JUN	FALSE
tf2gene	FOSL1	TNRC6C	-	-3.74	0.000427	42			FALSE
tf2gene	NR2F2	CTBP2	+	3.7	0.000499	42			FALSE
mir2gene	hsa-mir-106a	APP	-	-3.66	0.000559	42			FALSE
tf2gene	E2F4	TOP2A	-	-3.65	0.000564	42			FALSE
tf2gene	NR2F2	JARID1B	+	3.54	0.000799	42			FALSE
tf2gene	STAT1	EXT1	+	3.52	0.000851	42		EXT1	FALSE
tf2gene	JUN	TFRC	-	-3.46	0.00103	42		JUN, TFRC	FALSE
tf2gene	TFAP2A	PRKD2	-	-3.39	0.00129	42			FALSE
tf2gene	MYC	MCM7	+	3.28	0.00175	42		MYC	FALSE
tf2gene	TFAP2A	PTMA	-	-3.26	0.0019	42			FALSE
tf2gene	MYC	HNRPA1	+	3.26	0.00192	42		MYC	TRUE
tf2gene	MYC	HSPD1	+	3.23	0.00202	42		MYC	FALSE
tf2gene	ZNF238	USP48	-	-3.01	0.0039	42			FALSE
tf2gene	E2F4	PKMYT1	+	3	0.00392	42			FALSE
tf2gene	MYC	HSP90AB1	+	2.95	0.00461	42		MYC	FALSE
tf2gene	MYC	MCRS1	+	2.88	0.00557	42		MYC	FALSE
mir2gene	hsa-mir-25	SDC2	-	-2.83	0.00636	42			FALSE
tf2gene	E2F4	C14orf130	-	-2.82	0.00647	42			FALSE
tf2gene	JUN	MSRB3	+	2.8	0.00691	42		JUN	FALSE
tf2gene	ETS1	JAG2	-	-2.78	0.00725	42			FALSE
tf2gene	MYC	RAPH1	-	-2.78	0.00732	42		MYC	FALSE
tf2gene	PPARG	EGFR	+	2.75	0.00798	42		PPARG, EGFR	FALSE
mir2gene	hsa-mir-106a	ZNF608	-	-2.74	0.00816	42			FALSE
tf2gene	STAT1	PPP2R3A	+	2.72	0.00862	42			FALSE
tf2gene	JUN	PLK2	+	2.71	0.00886	42		JUN	FALSE
tf2gene	E2F4	RFC5	+	2.69	0.00926	42			FALSE
tf2gene	MYC	RABAC1	-	-2.68	0.00949	42		MYC	FALSE
tf2gene	GATA3	C6orf62	+	2.67	0.00994	42		GATA3	FALSE
mir2gene	hsa-mir-125b	FLJ90709	-	-2.66	0.00998	42			FALSE
tf2gene	ARID5B	SLC41A1	+	2.54	0.01	42			FALSE
tf2gene	E2F4	RPS3A	+	2.46	0.01	42			FALSE
tf2gene	E2F4	XTP3TPA	+	2.51	0.01	42			FALSE
mir2gene	hsa-mir-221	PAK1	-	-2.44	0.01	42			FALSE
mir2gene	hsa-mir-23b	INTS2	-	-2.46	0.01	42			FALSE
mir2gene	hsa-mir-376a	NFYC	-	-2.64	0.01	42			FALSE
tf2gene	JUN	SLC25A37	+	2.5	0.01	42		JUN	FALSE
tf2gene	MAX	CLTC	-	-2.41	0.01	42		CLTC	FALSE
tf2gene	MAX	NLGN2	-	-2.64	0.01	42			FALSE
tf2gene	MYC	NDUFV1	+	2.54	0.01	42		MYC	FALSE
tf2gene	MYC	TGFB2	-	-2.54	0.01	42		MYC	FALSE
tf2gene	NFE2L1	LARS	-	-2.6	0.01	42			FALSE
tf2gene	TP53	PLCB1	+	2.45	0.01	42		TP53	FALSE
tf2gene	TP53	SNRPB2	+	2.55	0.01	42		TP53	FALSE
tf2gene	E2F4	SPTBN1	-	-2.27	0.02	42			FALSE
tf2gene	FOSL1	LNPEP	-	-2.23	0.02	42			FALSE
mir2gene	hsa-mir-365	RBM12	-	-2.32	0.02	42			FALSE
tf2gene	MYC	AUP1	+	2.34	0.02	42		MYC	FALSE
tf2gene	STAT1	LOXL2	+	2.27	0.02	42			FALSE
tf2gene	TFAP2A	TUSC1	+	2.35	0.02	42			FALSE
tf2gene	TFAP2C	DPYSL2	+	2.34	0.02	42			FALSE
tf2gene	TP53	NDST1	-	-2.22	0.02	42		TP53	FALSE
tf2gene	ZIC2	RAI1	-	-2.39	0.02	42			FALSE
tf2gene	CUTL1	TRRAP	+	2.2	0.03	42			FALSE
tf2gene	E2F4	FTSJ3	+	2.13	0.03	42			FALSE
tf2gene	EGR1	EIF4A1	-	-2.15	0.03	42			FALSE
mir2gene	hsa-mir-106b	FNDC3B	-	-2.19	0.03	42			FALSE
tf2gene	MYC	MCM5	+	2.16	0.03	42		MYC	FALSE
tf2gene	MYC	NDUFA7	+	2.21	0.03	42		MYC	FALSE
tf2gene	MYC	TMPO	+	2.1	0.03	42		MYC	FALSE
tf2gene	TFAP2A	KLF13	-	-2.16	0.03	42			FALSE
tf2gene	TFAP2C	C12orf24	-	-2.11	0.03	42			FALSE
tf2gene	TP53	RAB24	-	-2.12	0.03	42		TP53	FALSE
tf2gene	CUTL1	DCLRE1B	+	2.06	0.04	42			FALSE
tf2gene	MSX1	MLL2	-	-2.01	0.04	42			FALSE
tf2gene	NFE2L1	MCOLN3	+	2.07	0.04	42			FALSE
tf2gene	NR2F2	ANP32A	-	-2.09	0.04	42			FALSE
tf2gene	TP53	EEF1A1	-	-2.05	0.04	42		TP53	FALSE
tf2gene	E2F3	BRD2	+	1.99	0.05	42			FALSE
tf2gene	ELK1	CENTB2	+	1.94	0.05	42			FALSE
tf2gene	NFIA	LZTS2	+	1.94	0.05	42			FALSE
tf2gene	NR2F2	ACCN1	+	1.93	0.05	42			FALSE
tf2gene	TFAP2A	SBF2	+	1.95	0.05	42			FALSE
tf2gene	CUTL1	TEAD4	-	-1.91	0.06	42			FALSE
tf2gene	ETS1	KIAA1033	+	1.89	0.06	42			FALSE
tf2gene	ETS1	PLAU	+	1.88	0.06	42			FALSE
mir2gene	hsa-mir-9	SPTLC2	-	-1.9	0.06	42			FALSE
tf2gene	JUN	SLC25A5	-	-1.9	0.06	42		JUN	FALSE
tf2gene	ARID5B	ZNF503	+	1.84	0.07	42			FALSE
tf2gene	E2F4	PYCR2	+	1.8	0.07	42			FALSE
tf2gene	E2F4	POLE2	+	1.75	0.08	42			FALSE
tf2gene	JUND	UBXD2	+	1.77	0.08	42			FALSE
tf2gene	MYC	GOLGA4	-	-1.68	0.09	42		MYC	FALSE
tf2gene	NR2F2	PHF5A	-	-1.69	0.09	42			FALSE
tf2gene	FOSL1	VIM	+	1.65	0.1	42			FALSE
tf2gene	RUNX1	SAMM50	-	-1.66	0.1	42		RUNX1	FALSE
tf2gene	MYC	MCM2	+	1.62	0.11	42		MYC	FALSE
tf2gene	ZNF238	PQBP1	-	-1.61	0.11	42			FALSE
tf2gene	PPARG	SNRPF	+	1.52	0.13	42		PPARG	FALSE
tf2gene	TFAP2A	SFRS6	-	-1.39	0.16	42			FALSE
mir2gene	hsa-mir-19b	DKK3	-	-1.36	0.17	42			FALSE
tf2gene	MYC	FAM78A	+	3.49	0.00095	41.5		MYC	FALSE
tf2gene	MYC	CSDA	+	3.43	0.00114	41.5	TRANSFAC: synonym match	MYC	TRUE
tf2gene	ETS1	TOMM40	-	-2.19	0.03	41.5			FALSE
tf2gene	JUN	BCL9L	+	1.9	0.06	41.5		JUN	FALSE
tf2gene	FOSL1	CHD7	+	2.04	0.04	41.1667			FALSE
tf2gene	MYC	HSPA8	+	4.67	1.92e-05	41		MYC	TRUE
tf2gene	ELK1	CUL4B	+	4.53	3.22e-05	41			FALSE
tf2gene	NFE2L1	WWTR1	+	3.89	0.000263	41			FALSE
tf2gene	NFE2L1	C9orf142	-	-3.77	0.000388	41			FALSE
tf2gene	MYC	PKM2	-	-3.53	0.000836	41		MYC	FALSE
mir2gene	hsa-mir-181b	CARM1	-	-3.42	0.00115	41			FALSE
mir2gene	hsa-mir-106a	BMPR2	-	-3.42	0.00123	41			FALSE
tf2gene	MYC	RPS12	+	3.38	0.00133	41		MYC	FALSE
tf2gene	E2F3	IPO7	+	3.36	0.0014	41			FALSE
tf2gene	TFAP2C	CBR3	+	3.35	0.00144	41			FALSE
mir2gene	hsa-mir-106b	JAZF1	-	-3.32	0.0016	41		JAZF1	FALSE
tf2gene	JUN	MRPL45	-	-3.29	0.00171	41		JUN	FALSE
tf2gene	TP53	FAM64A	+	3.28	0.00176	41		TP53	FALSE
tf2gene	NFE2L1	AAK1	+	3.18	0.00235	41			FALSE
tf2gene	CUTL1	DHX15	-	-3.18	0.0024	41			FALSE
tf2gene	E2F4	PANK2	-	-3.09	0.00312	41			FALSE
mir2gene	hsa-mir-106b	FRMD4A	-	-3.09	0.00313	41			FALSE
mir2gene	hsa-let-7c	DLST	-	-3.03	0.00366	41			FALSE
tf2gene	NFE2L1	ARHGEF12	+	2.99	0.00413	41		ARHGEF12	FALSE
tf2gene	ELK1	GTF2A1	+	2.89	0.00545	41			FALSE
tf2gene	MYC	HOXB7	-	-2.8	0.00694	41		MYC	FALSE
tf2gene	RUNX1	ISOC1	-	-2.76	0.0078	41		RUNX1	FALSE
tf2gene	JUN	CNKSR3	+	2.69	0.00929	41		JUN	FALSE
tf2gene	MYC	PTGES2	+	2.69	0.00933	41		MYC	FALSE
mir2gene	hsa-mir-9	LSM14A	-	-2.69	0.00943	41			FALSE
tf2gene	ELK1	ACTG1	-	-2.51	0.01	41			FALSE
mir2gene	hsa-mir-195	PDAP1	-	-2.42	0.01	41			FALSE
tf2gene	NR2F2	FGFR1	+	2.5	0.01	41		FGFR1	FALSE
tf2gene	RUNX1	MYH10	-	-2.59	0.01	41		RUNX1	FALSE
tf2gene	E2F3	LRRC40	+	2.32	0.02	41			FALSE
mir2gene	hsa-mir-20b	CDKN1A	-	-2.38	0.02	41	TarBase: TRUE		FALSE
tf2gene	JUN	NEDD4	+	2.3	0.02	41		JUN	FALSE
tf2gene	MYC	HIST3H2A	+	2.29	0.02	41		MYC	FALSE
tf2gene	TFAP2A	TACC1	+	2.28	0.02	41			FALSE
tf2gene	E2F3	WWOX	-	-2.21	0.03	41			FALSE
tf2gene	ETS1	ERBB2	-	-2.1	0.03	41	TRANSFAC: symbol match	ERBB2	FALSE
tf2gene	JUND	FHOD1	-	-2.14	0.03	41			FALSE
tf2gene	MAX	CCBE1	-	-2.2	0.03	41			FALSE
tf2gene	MYC	DCTN3	-	-2.18	0.03	41		MYC	FALSE
tf2gene	E2F4	AUTS2	-	-2.04	0.04	41			FALSE
tf2gene	GATA3	ARL5A	-	-2.1	0.04	41		GATA3	FALSE
tf2gene	NFE2L1	AKT3	+	2.1	0.04	41			FALSE
tf2gene	E2F3	COMTD1	-	-1.95	0.05	41			FALSE
mir2gene	hsa-mir-10a	NFASC	-	-1.92	0.05	41			FALSE
mir2gene	hsa-mir-10b	ARIH2	-	-2	0.05	41			FALSE
tf2gene	MYC	C11orf10	+	1.95	0.05	41		MYC	FALSE
tf2gene	MYC	IMP3	+	1.99	0.05	41		MYC	FALSE
tf2gene	E2F3	ITPR3	-	-1.9	0.06	41			FALSE
tf2gene	CUTL1	BAT1	-	-1.8	0.07	41			FALSE
tf2gene	CUTL1	KCTD15	+	1.84	0.07	41			FALSE
tf2gene	E2F3	HM13	-	-1.82	0.07	41			FALSE
mir2gene	hsa-mir-141	ATP1B3	-	-1.73	0.08	41			FALSE
tf2gene	RUNX1	ENY2	+	1.77	0.08	41		RUNX1	FALSE
tf2gene	TFAP2C	GNG11	+	1.72	0.08	41			FALSE
tf2gene	TFAP2C	UBL3	+	1.75	0.08	41			FALSE
tf2gene	E2F3	DAZAP2	-	-1.68	0.09	41			FALSE
tf2gene	MYC	LAMC1	-	-1.7	0.09	41		MYC	FALSE
tf2gene	TFAP2C	TERF2	-	-1.67	0.09	41			FALSE
tf2gene	E2F3	CDIPT	-	-1.64	0.1	41			FALSE
tf2gene	MYC	TTC7B	-	-1.56	0.12	41		MYC	FALSE
tf2gene	CUTL1	STT3B	-	-1.5	0.13	41			FALSE
tf2gene	ETS1	FLJ35220	-	-1.51	0.13	41			FALSE
tf2gene	TFAP2C	HGSNAT	+	1.5	0.13	41			FALSE
tf2gene	TFAP2C	SNAPAP	+	1.47	0.14	41			FALSE
mir2gene	hsa-mir-19a	BTBD7	-	-1.42	0.15	41			FALSE
tf2gene	MYC	TUBG1	-	-1.41	0.16	41		MYC	FALSE
tf2gene	STAT6	SEMA6A	+	1.36	0.17	41			FALSE
tf2gene	MAX	PFKFB3	-	-2.23	0.02	40.5			FALSE
mir2gene	hsa-mir-195	SPEN	-	-2.11	0.03	40.5			FALSE
tf2gene	SOX9	VAT1	-	-2.13	0.03	40.1667			FALSE
mir2gene	hsa-mir-19b	ACTN1	-	-4.54	3.19e-05	40			FALSE
tf2gene	TP53	ZZZ3	+	4.1	0.000144	40		TP53	FALSE
tf2gene	JUN	MYO1E	+	3.82	0.000329	40		JUN	FALSE
mir2gene	hsa-mir-19b	NRG1	-	-3.58	0.000715	40			FALSE
tf2gene	PPARG	MSTO1	-	-3.56	0.000758	40		PPARG	FALSE
tf2gene	TFAP2A	YTHDC1	-	-3.43	0.00114	40			FALSE
tf2gene	TFAP2A	BCL2L11	-	-3.4	0.00123	40			FALSE
tf2gene	JUN	PLEKHC1	+	3.36	0.00142	40		JUN	FALSE
tf2gene	MYC	NUP188	+	3.13	0.00275	40		MYC	FALSE
tf2gene	ZNF238	GLIPR1	+	3.12	0.00278	40			FALSE
tf2gene	E2F3	APRT	-	-3.11	0.00296	40			FALSE
tf2gene	E2F4	TRAM2	-	-3.01	0.00395	40			FALSE
tf2gene	NFE2L1	CD63	+	2.91	0.00505	40			FALSE
tf2gene	JUN	B4GALT2	+	2.87	0.00572	40		JUN	FALSE
tf2gene	MYC	SCHIP1	-	-2.84	0.00629	40		MYC	TRUE
tf2gene	ARID5B	ANKRD15	+	2.82	0.00663	40			FALSE
tf2gene	NR2F2	SYDE1	+	2.82	0.00669	40			FALSE
tf2gene	MYC	ZBTB20	-	-2.81	0.00678	40		MYC	TRUE
tf2gene	TFAP2A	RPL10A	-	-2.73	0.00834	40			FALSE
tf2gene	ARID5B	WIBG	-	-2.54	0.01	40			FALSE
mir2gene	hsa-mir-124a	NAV2	-	-2.63	0.01	40			FALSE
mir2gene	hsa-mir-141	FGF13	-	-2.49	0.01	40			FALSE
mir2gene	hsa-mir-19b	KDELR1	-	-2.48	0.01	40			FALSE
tf2gene	JUN	SIX4	+	2.4	0.01	40		JUN	FALSE
tf2gene	MYC	C20orf59	+	2.42	0.01	40		MYC	FALSE
tf2gene	MYC	MDN1	+	2.56	0.01	40		MYC	FALSE
tf2gene	MYC	RCN1	-	-2.59	0.01	40		MYC	TRUE
tf2gene	MYC	TRIM16	-	-2.44	0.01	40		MYC	FALSE
tf2gene	MYC	TSC22D2	-	-2.54	0.01	40		MYC	FALSE
tf2gene	NFE2L1	MARCKS	+	2.44	0.01	40			FALSE
tf2gene	EGR1	P18SRP	+	2.25	0.02	40			FALSE
tf2gene	JUN	FN1	+	2.34	0.02	40	TRANSFAC: symbol match	JUN	FALSE
tf2gene	MYC	CENTG2	-	-2.38	0.02	40		MYC	FALSE
tf2gene	MYC	PCNA	+	2.37	0.02	40		MYC	FALSE
tf2gene	TFAP2A	ATP8B2	+	2.31	0.02	40			FALSE
tf2gene	SOX9	CREB3L1	+	2.19	0.03	40			FALSE
tf2gene	TFAP2C	IRX3	+	2.2	0.03	40			FALSE
tf2gene	E2F4	EHBP1	-	-2	0.04	40			FALSE
tf2gene	NR2F2	PDLIM2	+	2.04	0.04	40			FALSE
tf2gene	RUNX1	MGAT2	+	2.05	0.04	40		RUNX1	FALSE
tf2gene	EGR1	LOC153364	-	-1.98	0.05	40			FALSE
tf2gene	MSX1	ZBTB33	-	-1.97	0.05	40			FALSE
tf2gene	MYC	PLXNB2	-	-1.95	0.05	40		MYC	FALSE
tf2gene	MYC	USP7	+	1.95	0.05	40		MYC	FALSE
tf2gene	TP53	MAFB	+	1.93	0.05	40		TP53, MAFB	FALSE
tf2gene	MYC	ARL3	-	-1.87	0.06	40		MYC	FALSE
tf2gene	MYC	DDB1	+	1.89	0.06	40		MYC	FALSE
tf2gene	STAT1	RTN4	+	1.85	0.06	40			FALSE
mir2gene	hsa-mir-181a	CCDC6	-	-1.81	0.07	40			FALSE
tf2gene	MYC	METAP2	+	1.74	0.08	40		MYC	FALSE
mir2gene	hsa-mir-222	PPP1R15B	-	-1.66	0.1	40			FALSE
tf2gene	MYC	DHX16	+	1.64	0.1	40		MYC	FALSE
tf2gene	NFE2L1	ENSA	-	-1.61	0.11	40			FALSE
mir2gene	hsa-mir-19b	GJA1	-	-1.56	0.12	40			FALSE
tf2gene	MYC	FXR2	-	-1.52	0.13	40		MYC	FALSE
tf2gene	PPARG	CHD2	-	-1.5	0.13	40		PPARG	FALSE
tf2gene	MYC	FANCF	+	1.46	0.14	40		MYC, FANCF	FALSE
tf2gene	MYC	GALNAC4S-6ST	-	-1.47	0.14	40		MYC	FALSE
mir2gene	hsa-mir-19b	SPIRE1	-	-2.01	0.04	39.8333			FALSE
tf2gene	ETS1	TUFM	-	-1.91	0.06	39.6667			FALSE
tf2gene	SOX9	POLR2K	+	1.88	0.06	39.6667			FALSE
tf2gene	MYC	EEF2	+	3.78	0.000372	39.5		MYC	FALSE
tf2gene	MYC	MEN1	+	3.48	0.000975	39.5		MYC, MEN1	TRUE
tf2gene	MYC	PACS1	-	-3.1	0.00298	39.5		MYC	TRUE
mir2gene	hsa-mir-20b	NRP2	-	-5.38	1.53e-06	39.3333			FALSE
tf2gene	TFAP2C	DMN	+	5.42	1.36e-06	39			FALSE
tf2gene	MYC	TAF4B	+	4.71	1.75e-05	39		MYC	FALSE
tf2gene	E2F3	DYRK1A	+	3.69	0.000535	39			FALSE
mir2gene	hsa-mir-106b	TNFAIP1	-	-3.48	0.000978	39			FALSE
mir2gene	hsa-mir-106b	OBFC2A	-	-3.45	0.00111	39			FALSE
tf2gene	MYC	ERRFI1	-	-3.16	0.00251	39		MYC	FALSE
mir2gene	hsa-mir-106b	UHMK1	-	-2.94	0.00478	39			FALSE
mir2gene	hsa-let-7c	SMCR7L	-	-2.94	0.00481	39			FALSE
mir2gene	hsa-mir-106b	RPS6KA4	-	-2.75	0.00799	39			FALSE
tf2gene	CUTL1	LPP	+	2.58	0.01	39		LPP	FALSE
mir2gene	hsa-mir-125b	SMARCD2	-	-2.65	0.01	39			FALSE
tf2gene	MYC	DDAH1	-	-2.3	0.02	39		MYC	TRUE
tf2gene	STAT2	CHX10	-	-2.32	0.02	39			FALSE
tf2gene	CUTL1	KIAA1600	+	2.16	0.03	39			FALSE
tf2gene	MAX	DUSP1	-	-2.17	0.03	39			FALSE
tf2gene	MAX	FGF11	-	-2.1	0.03	39			FALSE
tf2gene	PPARG	FAM96A	-	-2.16	0.03	39		PPARG	FALSE
tf2gene	MAX	FBXO33	+	2.03	0.04	39			FALSE
tf2gene	MYC	NOL5A	+	2.03	0.04	39		MYC	FALSE
tf2gene	SOX9	ARF4	+	2.08	0.04	39			FALSE
tf2gene	ETS1	KRT18	-	-1.98	0.05	39			FALSE
tf2gene	MYC	IER5L	-	-1.86	0.06	39		MYC	TRUE
tf2gene	MSX1	C1orf149	-	-1.63	0.1	39			FALSE
mir2gene	hsa-mir-20b	PITPNA	-	-1.43	0.15	39			FALSE
tf2gene	RUNX1	METRN	-	-2.28	0.02	38.8333		RUNX1	FALSE
mir2gene	hsa-mir-19b	GNAI1	-	-2.4	0.01	38.5			FALSE
mir2gene	hsa-mir-25	PRKCE	-	-2.04	0.04	38.5			FALSE
mir2gene	hsa-mir-25	TMEPAI	-	-2.06	0.04	38.5			FALSE
tf2gene	MYC	PAWR	-	-2.02	0.04	38.5		MYC	FALSE
mir2gene	hsa-let-7c	LETMD1	-	-1.73	0.08	38.5			FALSE
tf2gene	ETS1	YIPF5	+	2.4	0.01	38.1667			FALSE
tf2gene	ETS1	MEA1	+	1.67	0.1	38.1667			FALSE
mir2gene	hsa-mir-25	TRIO	-	-6.18	8.14e-08	38			FALSE
tf2gene	E2F3	CASK	-	-3.91	0.000245	38			FALSE
tf2gene	E2F3	ID1	-	-3.23	0.00204	38			FALSE
tf2gene	TFAP2A	DLC1	+	3.21	0.00223	38			FALSE
tf2gene	SOX9	CHMP2B	+	2.56	0.01	38			FALSE
tf2gene	MYC	ZFP36L1	-	-2.37	0.02	38		MYC	FALSE
tf2gene	MYC	DERL2	-	-2.14	0.03	38		MYC	TRUE
mir2gene	hsa-mir-106b	FHL1	-	-1.6	0.11	38			FALSE
tf2gene	SOX9	DLG5	+	1.41	0.16	38			FALSE
tf2gene	STAT6	COX5B	+	2.29	0.02	37.8333			FALSE
tf2gene	RUNX1	RAP2C	+	3.13	0.00277	37.6667		RUNX1	FALSE
tf2gene	RUNX1	MTERFD3	-	-2.84	0.00626	37.6667		RUNX1	FALSE
mir2gene	hsa-mir-92	IRS2	-	-2.48	0.01	37.6667			FALSE
tf2gene	RUNX1	CHST12	+	1.82	0.07	37.6667		RUNX1	FALSE
mir2gene	hsa-mir-106b	ATP1B1	-	-5.39	1.73e-06	37.5			FALSE
mir2gene	hsa-mir-106b	NTN4	-	-3.27	0.00187	37.5			FALSE
tf2gene	MYC	ZNF410	-	-3.09	0.00306	37.5		MYC	FALSE
tf2gene	MYC	RPL22	+	3.02	0.00373	37.5		MYC, RPL22	FALSE
tf2gene	MYC	PMS2	-	-2.51	0.01	37.5		MYC, PMS2	FALSE
tf2gene	MYC	LDHA	+	2.29	0.02	37.5		MYC	TRUE
tf2gene	NFE2L1	TRIM65	-	-2.23	0.02	37.5			FALSE
tf2gene	MAX	CHST11	+	2.2	0.03	37.5			FALSE
tf2gene	MYC	STX16	-	-2.14	0.03	37.5		MYC	FALSE
tf2gene	MYC	TOM1L2	-	-2.21	0.03	37.5		MYC	FALSE
mir2gene	hsa-mir-106b	RRAS2	-	-2.09	0.04	37.5			FALSE
tf2gene	MYC	PTGES3	+	2.07	0.04	37.5		MYC	FALSE
mir2gene	hsa-mir-106a	NEDD4L	-	-1.56	0.12	37.3333			FALSE
tf2gene	FOSL1	PPP1R15A	+	7.45	6.02e-10	37			FALSE
mir2gene	hsa-mir-106b	LIF	-	-4.16	0.000114	37			FALSE
tf2gene	MYC	DSTN	-	-3.26	0.0019	37		MYC	FALSE
tf2gene	ZNF238	UBE2Q1	-	-3.12	0.00285	37			FALSE
mir2gene	hsa-mir-10b	BTBD11	-	-2.95	0.0046	37			FALSE
tf2gene	RUNX1	CREM	-	-2.35	0.02	37		RUNX1	FALSE
tf2gene	ETS1	PPP4C	-	-2.16	0.03	37			FALSE
tf2gene	FOSL1	SCAMP1	-	-2.05	0.04	37			FALSE
tf2gene	FOSL1	YTHDF2	-	-1.93	0.05	37			FALSE
mir2gene	hsa-mir-25	GIT2	-	-1.84	0.07	37			FALSE
tf2gene	HIF1A	F3	+	1.63	0.1	37			FALSE
tf2gene	ETS1	CNOT10	-	-1.56	0.12	37			FALSE
tf2gene	MYC	RPL6	+	3.06	0.00336	36.5		MYC	TRUE
tf2gene	MYC	RPL31	+	3	0.00398	36.5		MYC	FALSE
tf2gene	ARID5B	COASY	-	-2.8	0.00692	36.5			FALSE
tf2gene	MYC	OSBP	+	2.8	0.00703	36.5		MYC	FALSE
tf2gene	ARID5B	PRIM1	-	-2.79	0.00714	36.5			FALSE
mir2gene	hsa-mir-106b	SLC30A1	-	-1.97	0.05	36.5			FALSE
mir2gene	hsa-mir-19b	FAM98A	-	-1.76	0.08	36.5			FALSE
tf2gene	MSX1	RNF5	-	-1.53	0.13	36.5			FALSE
tf2gene	ARID5B	SUMO2	-	-1.42	0.16	36.5			FALSE
tf2gene	MYC	IER2	+	3.86	0.000298	36		MYC	TRUE
tf2gene	JUN	TUBB6	+	3.62	0.000623	36		JUN	FALSE
tf2gene	MYC	ADAM9	-	-3.4	0.00128	36		MYC	FALSE
tf2gene	TP53	C11orf56	-	-3.21	0.00218	36		TP53	FALSE
tf2gene	JUN	PREB	-	-3.19	0.0023	36		JUN	FALSE
tf2gene	MYC	EIF4B	+	3.09	0.00307	36		MYC	FALSE
tf2gene	MYC	RBBP4	+	3.06	0.00339	36		MYC	FALSE
tf2gene	MYC	CAST	-	-2.93	0.00513	36		MYC	TRUE
tf2gene	MYC	EEF1A2	-	-2.72	0.00863	36		MYC	TRUE
mir2gene	hsa-mir-20b	PPP3CA	-	-2.5	0.01	36			FALSE
tf2gene	CUTL1	MITF	+	2.31	0.02	36		MITF	FALSE
tf2gene	JUN	FAM65A	+	2.31	0.02	36		JUN	FALSE
tf2gene	MYC	VCP	-	-2.17	0.03	36		MYC	TRUE
tf2gene	MYC	RPS6	+	2.07	0.04	36		MYC	FALSE
tf2gene	MYC	ZNF289	+	2.07	0.04	36		MYC	TRUE
tf2gene	TP53	PRPF8	+	2.02	0.04	36		TP53	FALSE
tf2gene	TP53	UBP1	+	1.99	0.05	36		TP53	FALSE
tf2gene	JUN	IDS	+	1.67	0.09	36		JUN	FALSE
tf2gene	MYC	HAGHL	+	1.69	0.09	36		MYC	TRUE
tf2gene	RUNX1	NCKAP1	-	-1.49	0.14	36		RUNX1	FALSE
tf2gene	MYC	AMOTL2	-	-3.46	0.00111	35.5		MYC	FALSE
tf2gene	MYC	RPL18	+	2.32	0.02	35.5		MYC	FALSE
tf2gene	MYC	HMOX1	-	-1.77	0.08	35.5		MYC	FALSE
tf2gene	MYC	NOLC1	+	3.32	0.0016	35		MYC	TRUE
mir2gene	hsa-mir-181a	SDF2L1	-	-2.95	0.00456	35			FALSE
mir2gene	hsa-mir-181a	PNRC2	-	-2.92	0.00498	35			FALSE
tf2gene	PPARG	C17orf37	-	-2.31	0.02	35		PPARG	FALSE
tf2gene	FOSL1	ZBTB7B	-	-2.14	0.03	35			FALSE
tf2gene	MYC	AKR1A1	+	1.94	0.05	35		MYC	FALSE
tf2gene	MYC	SFRS1	+	1.82	0.07	35		MYC	FALSE
tf2gene	RUNX1	LYPLA2	-	-1.72	0.09	35		RUNX1	FALSE
tf2gene	GATA6	NUDT21	-	-2.83	0.00637	34.8333			FALSE
tf2gene	RUNX1	INTS3	-	-3.04	0.00355	34.6667		RUNX1	FALSE
mir2gene	hsa-mir-195	TRIP10	-	-2.9	0.00527	34.6			FALSE
tf2gene	ELK1	IER5	+	2.99	0.00412	34.5			FALSE
tf2gene	MSX1	KIF3C	+	2.64	0.01	34.5			FALSE
tf2gene	GATA3	EIF2C1	-	-4.91	8.8e-06	34		GATA3	FALSE
tf2gene	JUN	DNAJA3	-	-3.28	0.00178	34		JUN	FALSE
tf2gene	RUNX1	ADIPOR1	-	-2.86	0.00581	34		RUNX1	FALSE
tf2gene	JUN	TSHZ3	+	2.7	0.00923	34		JUN	FALSE
tf2gene	E2F3	OXSR1	+	2.54	0.01	34			FALSE
tf2gene	FOSL1	CDC42EP3	+	2.51	0.01	34			FALSE
tf2gene	FOSL1	REXO2	+	2.33	0.02	34			FALSE
mir2gene	hsa-mir-19a	FMR1	-	-2.29	0.02	34			FALSE
tf2mir	XBP1	hsa-mir-195	+	2.29	0.02	34			FALSE
mir2gene	hsa-mir-378	MPHOSPH9	-	-1.99	0.05	34			FALSE
mir2gene	hsa-mir-19a	PRKACB	-	-1.71	0.09	34			FALSE
tf2gene	MYC	CAV1	-	-1.43	0.15	34		MYC	FALSE
tf2gene	RUNX1	HEY1	-	-3.12	0.00282	33.6667		RUNX1	FALSE
mir2gene	hsa-mir-10b	BAZ1B	-	-1.41	0.16	33.6667			FALSE
tf2gene	TP53	ANKFY1	+	4.26	7.88e-05	33.5		TP53	FALSE
tf2gene	ARID5B	RRAGA	+	2.24	0.02	33.5			FALSE
tf2gene	ETS1	FLOT1	+	2.2	0.03	33.5			FALSE
tf2gene	ETS1	YKT6	+	1.71	0.09	33.5			FALSE
mir2gene	hsa-mir-92	SGK	-	-1.99	0.05	33.3667			FALSE
mir2gene	hsa-mir-195	ARHGAP24	-	-1.74	0.08	33.1			FALSE
tf2gene	FOSL1	TGFBR2	+	3.51	0.000902	33			FALSE
tf2gene	JUN	TUBB2A	+	3.34	0.0015	33		JUN	FALSE
tf2gene	MYC	CHST3	-	-3.28	0.00181	33		MYC	TRUE
tf2gene	STAT6	TPT1	+	3.23	0.00205	33			FALSE
tf2gene	MYC	SFRS2	+	3.12	0.00299	33		MYC	FALSE
tf2gene	ARID5B	GIPC1	+	2.91	0.00519	33			FALSE
tf2gene	ARID5B	SOX4	+	2.86	0.0059	33			FALSE
mir2gene	hsa-mir-141	SPAG9	-	-2.84	0.0062	33			FALSE
tf2gene	MYC	OGT	+	2.67	0.00983	33		MYC	FALSE
tf2gene	GATA3	DKK1	+	2.44	0.01	33		GATA3	FALSE
tf2gene	FOSL1	DIAPH1	-	-1.93	0.05	33			FALSE
tf2gene	MYC	ITGB1	-	-1.91	0.06	33		MYC	TRUE
tf2gene	STAT6	ARID1A	-	-1.62	0.11	33			FALSE
tf2gene	RUNX1	WASL	-	-2.91	0.00528	32.6667		RUNX1	FALSE
tf2gene	E2F3	SON	+	2.49	0.01	32.6667			FALSE
mir2gene	hsa-mir-19a	ATP6V1B2	-	-2.58	0.01	32.6667			FALSE
tf2gene	ETS1	GCN1L1	-	-4.15	0.000114	32.5			FALSE
tf2gene	ETS1	LSM12	-	-2.45	0.01	32.5			FALSE
mir2gene	hsa-mir-27b	SFRS12	-	-2.63	0.01	32.5			FALSE
tf2gene	ETS1	MSN	+	2.38	0.02	32.5		MSN	FALSE
mir2gene	hsa-mir-23b	CPSF4	-	-2.37	0.02	32.5			FALSE
tf2gene	SOX9	CDC42BPA	+	2.26	0.02	32.5			FALSE
tf2mir	MYC	hsa-mir-17	+	1.6	0.11	32.5	TRANSFAC: synonym match; TransmiR (2010)	MYC	FALSE
tf2gene	MAX	CHD3	-	-3.42	0.00117	32			FALSE
tf2gene	FOSL1	ABR	+	2.94	0.00474	32			FALSE
tf2gene	CUTL1	AMPD2	+	2.09	0.04	32			FALSE
mir2gene	hsa-mir-27b	PPIG	-	-1.71	0.09	32			FALSE
tf2gene	MYC	RHOB	-	-1.47	0.14	32		MYC	FALSE
mir2gene	hsa-mir-92	MYO1B	-	-1.46	0.14	31.5833			FALSE
mir2gene	hsa-mir-92	NPC1	-	-1.42	0.16	31.5833			FALSE
tf2gene	E2F3	GPR39	-	-3.26	0.00188	31.5			FALSE
tf2gene	E2F3	MORC4	-	-2.41	0.01	31.5			FALSE
tf2gene	E2F4	KIF22	+	2.57	0.01	31.5			FALSE
tf2gene	MSX1	C14orf100	+	2.36	0.02	31.5			FALSE
tf2gene	TP53	UBTF	-	-1.95	0.05	31.5		TP53	FALSE
tf2gene	E2F3	FAM120AOS	-	-1.65	0.1	31.5			FALSE
tf2gene	MSX1	NRP1	+	1.4	0.16	31.5			FALSE
mir2gene	hsa-let-7c	PBX3	-	-1.96	0.05	31.3333			FALSE
mir2gene	hsa-mir-19a	ARPP-19	-	-1.72	0.09	31.3333			FALSE
tf2gene	GATA6	CAMSAP1L1	+	1.58	0.11	31.0167			FALSE
tf2gene	ARNT	JUNB	+	2.34	0.02	31		ARNT	FALSE
tf2gene	E2F3	GNAI2	+	2.32	0.02	31			FALSE
mir2gene	hsa-mir-27b	STRBP	-	-2.38	0.02	31			FALSE
tf2gene	TFAP2A	CHST5	+	2.27	0.02	31			FALSE
mir2gene	hsa-mir-195	UXS1	-	-2.04	0.04	31			FALSE
tf2mir	XBP1	hsa-mir-103	+	1.96	0.05	31			FALSE
tf2gene	E2F3	PCF11	+	1.86	0.06	31			FALSE
tf2gene	ETS1	TRIM41	-	-1.57	0.12	31			FALSE
tf2gene	JUN	MAML2	+	3.69	0.000495	30.5		JUN, MAML2	FALSE
tf2gene	MYC	IL13RA1	-	-3.41	0.0012	30.5		MYC	FALSE
tf2gene	JUN	UBE3A	-	-3.29	0.00173	30.5		JUN	FALSE
tf2gene	MYC	ID3	-	-2.34	0.02	30.5		MYC	FALSE
[truncated: 3,143 more rows]
