# Supplementary material for: Combinatorial network of transcriptional regulation and microRNA regulation in human cancer
Source: BMC Syst Biol. 2012 Jun 12;6:61. doi: 10.1186/1752-0509-6-61 (PMC3483236; doi:10.1186/1752-0509-6-61)
Supplement: Additional file 4 — Table S2The vertices of the human cancer combinatorial gene regulation network. [file 1752-0509-6-61-S4.xls]

## Sheet: vertex feature
vertices	in.degree	out.degree	betweenness
MYC	6	301	46215.9
JUN	3	174	31763.2
YY1	2	149	4483
TFAP2A	2	122	7432.13
NFE2L1	1	112	15041.3
E2F2	0	111	0
ELK1	1	109	3452.33
CUTL1	1	109	6704.47
NR3C1	3	101	3428.67
PPARG	1	91	8030.25
STAT1	1	90	2631.67
ETS1	5	85	32284.5
XBP1	1	85	2212
NFIA	1	83	2932.8
NFYB	0	82	0
RUNX1	3	80	15570.8
E2F4	1	74	2067.67
POU3F2	1	70	2128
SREBF1	0	68	0
MAX	3	67	26030
NFIC	0	65	0
SP1	2	62	644
ARNT	0	62	0
NFKB1	0	59	0
NR2F2	3	58	14846.6
FOSL1	3	56	5616.57
STAT3	0	55	0
E2F3	4	54	3141.4
TP53	2	53	19551
TFAP2C	3	50	22370.5
MEF2A	0	50	0
GATA3	1	49	3601.83
CEBPB	0	49	0
EGR1	1	45	2268.33
hsa-mir-106b	3	44	7880.4
ARID5B	3	42	6811.27
NFYC	1	41	41
hsa-mir-25	3	40	1446.32
hsa-mir-19b	3	40	1564.52
hsa-mir-200b	1	38	4195
KLF12	1	37	2161
hsa-mir-96	0	36	0
HOXA9	1	35	2140
hsa-mir-23a	0	35	0
hsa-mir-141	1	34	1104.9
hsa-mir-30d	0	34	0
hsa-mir-23b	1	32	1201.48
hsa-mir-128b	0	31	0
ZNF238	3	30	24021.2
hsa-mir-106a	3	29	1188.22
JUND	2	29	564.583
hsa-mir-138	0	29	0
SOX9	4	28	1074.87
MSX1	3	28	3431.55
DDIT3	0	28	0
hsa-mir-194	1	27	54
PBX1	1	26	1401
hsa-mir-27b	1	25	899.833
hsa-mir-130a	0	25	0
hsa-mir-20	0	25	0
TGIF1	0	25	0
hsa-mir-20b	4	24	966.083
ZIC2	2	24	609
hsa-mir-19a	2	24	781.667
hsa-mir-32	0	24	0
hsa-let-7i	2	23	92
FOXO1A	1	23	596
hsa-mir-29a	0	23	0
hsa-mir-34c	0	23	0
hsa-mir-24	0	22	0
RELA	0	22	0
hsa-mir-7	1	21	42
FOXO3A	0	21	0
RFX1	0	21	0
hsa-mir-125b	5	20	826.5
hsa-mir-182	1	20	645
hsa-mir-21	0	20	0
hsa-mir-29b	0	20	0
hsa-mir-214	2	19	734.5
NFATC3	1	19	105
CHX10	1	18	38
hsa-mir-26b	1	18	49.5
hsa-mir-320	0	18	0
STAT6	3	17	642.833
hsa-mir-27a	0	17	0
hsa-mir-195	5	16	636.167
hsa-let-7f	1	16	64
hsa-mir-103	2	15	44
hsa-mir-124a	1	15	411.5
hsa-mir-148b	0	15	0
hsa-mir-92	4	14	634.217
hsa-mir-9	2	14	513
hsa-mir-18	0	14	0
hsa-mir-301	0	14	0
hsa-mir-30a	0	14	0
hsa-mir-424	0	14	0
hsa-mir-211	0	13	0
hsa-mir-31	0	13	0
hsa-mir-130b	1	12	11
hsa-mir-15a	0	12	0
hsa-mir-16	0	12	0
JUNB	2	11	59.5
hsa-mir-181b	2	11	3959.4
hsa-let-7b	0	11	0
hsa-mir-128a	0	11	0
hsa-mir-205	0	11	0
hsa-mir-206	0	11	0
hsa-mir-216	0	11	0
hsa-mir-181a	2	10	2803.63
hsa-mir-105	0	10	0
hsa-mir-140	0	10	0
hsa-mir-146	0	10	0
hsa-mir-183	0	10	0
hsa-mir-29c	0	10	0
hsa-let-7c	3	9	25033
hsa-let-7a	0	9	0
hsa-let-7d	0	9	0
hsa-mir-125a	0	9	0
hsa-mir-155	0	9	0
hsa-mir-196	0	9	0
RREB1	0	9	0
STAT2	0	9	0
hsa-mir-28	0	8	0
GATA6	2	7	230.85
hsa-mir-10a	1	7	248
hsa-mir-221	1	7	208.5
hsa-mir-497	1	7	7
hsa-let-7e	0	7	0
hsa-mir-135	0	7	0
hsa-mir-145	0	7	0
hsa-mir-193b	0	7	0
hsa-mir-218	0	7	0
hsa-mir-34a	0	7	0
hsa-mir-375	0	7	0
POU2F2	0	7	0
hsa-mir-135a	2	6	270
hsa-mir-378	2	6	210.667
hsa-mir-10b	1	6	177.5
hsa-mir-215	1	6	11
hsa-mir-222	1	6	3829.67
hsa-mir-365	1	6	220
hsa-mir-101	0	6	0
hsa-mir-107	0	6	0
hsa-mir-122a	0	6	0
hsa-mir-199b	0	6	0
hsa-mir-30c	0	6	0
hsa-mir-30e	0	6	0
hsa-mir-323	0	6	0
hsa-mir-410	0	6	0
hsa-mir-192	2	5	87.5
hsa-mir-26a	1	5	137
hsa-mir-181c	1	5	223
hsa-mir-219	1	5	225
SMAD3	1	5	2133
hsa-let-7g	0	5	0
hsa-mir-134	0	5	0
hsa-mir-136	0	5	0
hsa-mir-147	0	5	0
hsa-mir-186	0	5	0
hsa-mir-302b	0	5	0
hsa-mir-342	0	5	0
hsa-mir-34b	0	5	0
hsa-mir-377	0	5	0
RARA	0	5	0
hsa-mir-100	2	4	16
HIF1A	1	4	164
hsa-mir-199a	1	4	4
hsa-mir-1	0	4	0
hsa-mir-127	0	4	0
hsa-mir-198	0	4	0
hsa-mir-302d	0	4	0
hsa-mir-30b	0	4	0
hsa-mir-329	0	4	0
hsa-mir-338	0	4	0
hsa-mir-374	0	4	0
hsa-mir-494	0	4	0
hsa-mir-500	0	4	0
hsa-mir-519d	0	4	0
hsa-mir-220	2	3	7578.4
hsa-mir-132	1	3	90
hsa-mir-129	1	3	3
hsa-mir-152	1	3	99
hsa-mir-361	1	3	6
hsa-mir-146b	0	3	0
hsa-mir-150	0	3	0
hsa-mir-15b	0	3	0
hsa-mir-191	0	3	0
hsa-mir-204	0	3	0
hsa-mir-212	0	3	0
hsa-mir-326	0	3	0
hsa-mir-330	0	3	0
hsa-mir-331	0	3	0
hsa-mir-335	0	3	0
hsa-mir-339	0	3	0
hsa-mir-373	0	3	0
hsa-mir-382	0	3	0
hsa-mir-433	0	3	0
SMAD1	0	3	0
hsa-mir-196b	3	2	59.5
LEF1	2	2	4
hsa-mir-181d	1	2	21
hsa-mir-196a	1	2	2
hsa-mir-328	1	2	2
hsa-mir-133b	0	2	0
hsa-mir-149	0	2	0
hsa-mir-184	0	2	0
hsa-mir-363	0	2	0
ATF4	1	1	43
hsa-mir-210	1	1	1
hsa-mir-383	1	1	15
SP3	1	1	44
CEBPD	0	1	0
FLI1	0	1	0
HOXD8	0	1	0
hsa-mir-151	0	1	0
hsa-mir-321	0	1	0
hsa-mir-346	0	1	0
hsa-mir-376a	0	1	0
hsa-mir-376b	0	1	0
hsa-mir-429	0	1	0
hsa-mir-448	0	1	0
hsa-mir-503	0	1	0
CAST	8	0	0
CUGBP2	8	0	0
MITF	6	0	0
FBXL10	6	0	0
SFRS2	6	0	0
WASL	6	0	0
SMARCD2	6	0	0
SMAP1L	6	0	0
JARID2	6	0	0
LAMC1	6	0	0
RHOB	6	0	0
HNRPF	5	0	0
AMPD2	5	0	0
H2AFZ	5	0	0
CHST3	5	0	0
YWHAG	5	0	0
TSHZ3	5	0	0
C9orf25	5	0	0
ZBTB4	5	0	0
DCBLD2	5	0	0
ZC3H12C	5	0	0
SPRED1	5	0	0
CAMSAP1L1	5	0	0
LHFPL2	5	0	0
BDNF	5	0	0
AMD1	5	0	0
MYO10	5	0	0
SNF1LK	5	0	0
SET	5	0	0
DIP2C	5	0	0
CPEB4	5	0	0
RHOQ	5	0	0
ZFP36L1	5	0	0
C14orf4	4	0	0
SOX4	4	0	0
ZNF532	4	0	0
HNRPD	4	0	0
CALU	4	0	0
EEF1B2	4	0	0
SNX12	4	0	0
ARID2	4	0	0
BCDIN3	4	0	0
CDC2L6	4	0	0
CREM	4	0	0
GPR39	4	0	0
LPP	4	0	0
NUAK1	4	0	0
BCS1L	4	0	0
CDC42BPA	4	0	0
CYR61	4	0	0
GPHN	4	0	0
THAP11	4	0	0
DYRK1A	4	0	0
PCF11	4	0	0
ARPP-19	4	0	0
CHPF	4	0	0
RAB11FIP1	4	0	0
YRDC	4	0	0
MET	4	0	0
MSN	4	0	0
COL1A1	4	0	0
CHD7	4	0	0
LMNA	4	0	0
SFRS7	4	0	0
SHC1	4	0	0
VIM	4	0	0
ZBTB7B	4	0	0
ZYX	4	0	0
TNRC6A	4	0	0
EXOC6	4	0	0
EIF2C1	4	0	0
JOSD1	4	0	0
UBE2H	4	0	0
BCOR	4	0	0
FLJ20273	4	0	0
FAM96A	4	0	0
LETMD1	4	0	0
SMCR7L	4	0	0
USP21	4	0	0
PBX3	4	0	0
PPP1R15B	4	0	0
SEMA6A	4	0	0
STRBP	4	0	0
NAV1	4	0	0
BMPR2	4	0	0
TP53INP2	4	0	0
CRK	4	0	0
TDG	4	0	0
NFIB	4	0	0
ZNRF1	4	0	0
BICD2	4	0	0
CLTC	4	0	0
CFL2	4	0	0
PHTF2	4	0	0
GIT2	4	0	0
PFN2	4	0	0
TRIP10	4	0	0
FAM98A	4	0	0
PALLD	4	0	0
CAV1	4	0	0
CDKN1A	4	0	0
PPP3CA	4	0	0
BCL9L	4	0	0
DLG5	4	0	0
LYPLA2	4	0	0
HNRPDL	4	0	0
UBTF	4	0	0
AMOTL2	4	0	0
SFRS1	4	0	0
STX16	4	0	0
MYO1C	4	0	0
ARL4C	4	0	0
DUSP1	4	0	0
NXN	4	0	0
PAWR	4	0	0
RCN1	4	0	0
TAF4B	4	0	0
REPIN1	4	0	0
DLC1	4	0	0
CDC45L	3	0	0
MATR3	3	0	0
RRAGA	3	0	0
SHMT2	3	0	0
TRIB2	3	0	0
CHSY1	3	0	0
FAM104A	3	0	0
HIST3H2A	3	0	0
LCORL	3	0	0
RALY	3	0	0
SNAPAP	3	0	0
TRPM7	3	0	0
ACTN1	3	0	0
EPAS1	3	0	0
FAM46A	3	0	0
HMGN2	3	0	0
NFKBIZ	3	0	0
PRSS23	3	0	0
RCOR1	3	0	0
SASH1	3	0	0
GPC3	3	0	0
NLGN2	3	0	0
SLTM	3	0	0
C18orf25	3	0	0
CALD1	3	0	0
CDGAP	3	0	0
DHX15	3	0	0
GPM6B	3	0	0
ID3	3	0	0
IGFBP3	3	0	0
KCTD15	3	0	0
KIAA1600	3	0	0
LYN	3	0	0
OSBP	3	0	0
PTGES3	3	0	0
STT3B	3	0	0
TUBB2C	3	0	0
CCBE1	3	0	0
IER5	3	0	0
MAP1B	3	0	0
MARS	3	0	0
MBNL1	3	0	0
SDPR	3	0	0
APRT	3	0	0
CHST12	3	0	0
CTGF	3	0	0
EHBP1	3	0	0
GNAI1	3	0	0
IER5L	3	0	0
LRP11	3	0	0
MORC4	3	0	0
NOL5A	3	0	0
NOLC1	3	0	0
PLAU	3	0	0
RBBP4	3	0	0
RPL18	3	0	0
SLC25A4	3	0	0
BTG1	3	0	0
COMTD1	3	0	0
KRT19	3	0	0
MASK-BP3	3	0	0
OXSR1	3	0	0
SON	3	0	0
XPO5	3	0	0
BLCAP	3	0	0
EIF4B	3	0	0
MEIS2	3	0	0
NCKAP1	3	0	0
PANK2	3	0	0
PRNP	3	0	0
SMARCA1	3	0	0
TRAM2	3	0	0
TSPYL4	3	0	0
F3	3	0	0
IER2	3	0	0
LIF	3	0	0
TRIO	3	0	0
USP11	3	0	0
ACTB	3	0	0
COPA	3	0	0
KIF4A	3	0	0
MCL1	3	0	0
MEA1	3	0	0
TAF15	3	0	0
UBE2Q1	3	0	0
ERBB2	3	0	0
JUB	3	0	0
PIGM	3	0	0
TRIM41	3	0	0
ABR	3	0	0
ACSS1	3	0	0
BAG3	3	0	0
CCDC50	3	0	0
CD151	3	0	0
CDC42EP3	3	0	0
IL13RA1	3	0	0
MAP4	3	0	0
RMI1	3	0	0
TGFBR2	3	0	0
TNFRSF12A	3	0	0
YTHDF2	3	0	0
CNIH	3	0	0
EDN1	3	0	0
MAD2L1BP	3	0	0
TP53INP1	3	0	0
ACVR2B	3	0	0
RASA1	3	0	0
MXI1	3	0	0
GLCCI1	3	0	0
RASSF7	3	0	0
RPUSD3	3	0	0
HOXD9	3	0	0
DKK3	3	0	0
PHF23	3	0	0
CD164	3	0	0
FGF13	3	0	0
QKI	3	0	0
FHL1	3	0	0
FREQ	3	0	0
SORL1	3	0	0
BAMBI	3	0	0
LOC339745	3	0	0
NEDD4L	3	0	0
ZNF652	3	0	0
ADAM9	3	0	0
ATP1B1	3	0	0
MKNK2	3	0	0
NTN4	3	0	0
RPS6KA4	3	0	0
RRAS2	3	0	0
SLC30A1	3	0	0
UHMK1	3	0	0
BTBD11	3	0	0
NAV2	3	0	0
CASP2	3	0	0
KLF13	3	0	0
SFRS6	3	0	0
CPD	3	0	0
EZH2	3	0	0
MGAT4B	3	0	0
NEDD4	3	0	0
PLK2	3	0	0
RTN4	3	0	0
AKAP1	3	0	0
RPS6KA3	3	0	0
SLC44A1	3	0	0
TNPO3	3	0	0
TOMM70A	3	0	0
HEY1	3	0	0
TRAK2	3	0	0
CPEB2	3	0	0
SCHIP1	3	0	0
LOC339123	3	0	0
RMND5A	3	0	0
SFRS8	3	0	0
TPT1	3	0	0
ZFP36L2	3	0	0
PDCD4	3	0	0
SPTLC2	3	0	0
FMR1	3	0	0
MAPRE2	3	0	0
NONO	3	0	0
PITPNA	3	0	0
PTP4A1	3	0	0
CGGBP1	3	0	0
ETV5	3	0	0
SMARCD1	3	0	0
IQWD1	3	0	0
MID1IP1	3	0	0
SPEN	3	0	0
USP32	3	0	0
RAB10	3	0	0
RAB1A	3	0	0
CCDC6	3	0	0
DNAJA3	3	0	0
ANKRD28	3	0	0
FAM78A	3	0	0
KLF15	3	0	0
VAT1	3	0	0
ZFHX4	3	0	0
ATP6V0C	3	0	0
STC1	3	0	0
AKT3	3	0	0
OSBPL8	3	0	0
SDC2	3	0	0
UXS1	3	0	0
RNF5	3	0	0
C10orf46	3	0	0
ZDHHC7	3	0	0
SYDE1	3	0	0
TUBB2A	3	0	0
SMARCB1	3	0	0
PLOD2	3	0	0
MAT2A	3	0	0
PRPF19	3	0	0
ARL3	3	0	0
ZNF385	3	0	0
LBR	3	0	0
MARCKS	3	0	0
LMNB1	3	0	0
CSK	3	0	0
INSIG1	3	0	0
TCF7	3	0	0
LATS2	3	0	0
BHLHB2	3	0	0
PHB	3	0	0
PPIG	3	0	0
SFRS12	3	0	0
BLMH	3	0	0
DICER1	3	0	0
DOLPP1	3	0	0
JARID1B	3	0	0
ZBTB5	3	0	0
ZZZ3	3	0	0
WDFY1	3	0	0
TUSC2	3	0	0
PLCB1	3	0	0
ARID1A	3	0	0
USP31	3	0	0
SLC38A2	3	0	0
HNRPA1	3	0	0
MARCKSL1	3	0	0
ENSA	3	0	0
ARF4	3	0	0
GPRC5B	3	0	0
ATP5J	3	0	0
SIX4	3	0	0
TGFB1	3	0	0
TRAF3IP2	3	0	0
TUBB3	3	0	0
APEX1	3	0	0
DHX16	3	0	0
DSTN	3	0	0
hsa-mir-17	3	0	0
TSC22D2	3	0	0
MAFB	3	0	0
ZBTB33	3	0	0
RHOG	3	0	0
TRIM27	3	0	0
TRUB2	3	0	0
ZBTB20	3	0	0
CTSA	3	0	0
LOC162073	3	0	0
CHD2	3	0	0
NFKBIA	3	0	0
EXT1	3	0	0
COX5B	3	0	0
TNIK	3	0	0
IPO9	3	0	0
AKT1	3	0	0
RAP1GDS1	3	0	0
BCL2L11	3	0	0
DMN	3	0	0
MIB1	3	0	0
ANKRD15	2	0	0
ATP5G2	2	0	0
CLOCK	2	0	0
COASY	2	0	0
FAM78B	2	0	0
FSTL1	2	0	0
GIPC1	2	0	0
MAGED1	2	0	0
NMT1	2	0	0
PCDHGA12	2	0	0
PRIM1	2	0	0
RPS24	2	0	0
SLC41A1	2	0	0
SUMO2	2	0	0
WIBG	2	0	0
ZNF503	2	0	0
ARRB1	2	0	0
B4GALT3	2	0	0
C11orf51	2	0	0
C1orf43	2	0	0
CYP1B1	2	0	0
EIF2B4	2	0	0
EVA1	2	0	0
EXOC4	2	0	0
HIST1H2BK	2	0	0
HNRPA3	2	0	0
HNRPUL2	2	0	0
ID2	2	0	0
JTB	2	0	0
KIAA0460	2	0	0
MGST3	2	0	0
MRPL27	2	0	0
NUP93	2	0	0
PFN1	2	0	0
POMGNT1	2	0	0
PSMD9	2	0	0
SCRIB	2	0	0
SLC25A3	2	0	0
TMED10	2	0	0
TMPIT	2	0	0
TRIM44	2	0	0
U2AF1	2	0	0
BAZ1A	2	0	0
BCORL1	2	0	0
CTTN	2	0	0
CUGBP1	2	0	0
HNRPH2	2	0	0
IMPDH2	2	0	0
NFE2L2	2	0	0
PPP2CA	2	0	0
PTPN12	2	0	0
RPS21	2	0	0
SNX4	2	0	0
TMEM127	2	0	0
TMTC2	2	0	0
TNK1	2	0	0
IL6	2	0	0
FBXO28	2	0	0
FLJ25778	2	0	0
GRPEL2	2	0	0
NFIL3	2	0	0
PPP1R16A	2	0	0
RPS25	2	0	0
SRM	2	0	0
ATP2B4	2	0	0
BAT1	2	0	0
BCAN	2	0	0
BTF3	2	0	0
CREB5	2	0	0
DCLRE1B	2	0	0
DKFZP434B0335	2	0	0
EIF4E	2	0	0
FUSIP1	2	0	0
GEFT	2	0	0
HIPK1	2	0	0
HSPA5	2	0	0
KIF3C	2	0	0
KRT18	2	0	0
MTCH2	2	0	0
NUDT21	2	0	0
PMS2	2	0	0
RPL22	2	0	0
RTN3	2	0	0
SPRYD4	2	0	0
SUMO4	2	0	0
SYTL2	2	0	0
TEAD4	2	0	0
TGOLN2	2	0	0
THRAP1	2	0	0
TIPARP	2	0	0
TRRAP	2	0	0
ZNF410	2	0	0
ARFGAP1	2	0	0
CDK4	2	0	0
CHMP1B	2	0	0
DCTN2	2	0	0
LCMT2	2	0	0
LTBP2	2	0	0
MAML3	2	0	0
RPL15	2	0	0
SENP5	2	0	0
UCHL1	2	0	0
WDR23	2	0	0
ACOT7	2	0	0
ANP32A	2	0	0
AUP1	2	0	0
C14orf130	2	0	0
CDCA7	2	0	0
CGI-09	2	0	0
CTNND1	2	0	0
EIF4A1	2	0	0
ENAH	2	0	0
FTSJ3	2	0	0
H1FX	2	0	0
HNRPU	2	0	0
MCM2	2	0	0
MCM5	2	0	0
MCM6	2	0	0
MCM7	2	0	0
NASP	2	0	0
NDUFA7	2	0	0
NDUFAB1	2	0	0
NDUFV1	2	0	0
PHF5A	2	0	0
PKMYT1	2	0	0
POLE2	2	0	0
PPP1CC	2	0	0
PSPC1	2	0	0
PTMA	2	0	0
PTPRK	2	0	0
PYCR2	2	0	0
RAB11FIP5	2	0	0
RABAC1	2	0	0
RFC5	2	0	0
RPS3A	2	0	0
SFRS10	2	0	0
SLC25A5	2	0	0
SPTBN1	2	0	0
TGFB2	2	0	0
TMPO	2	0	0
TUSC1	2	0	0
UNG	2	0	0
WNT5A	2	0	0
WWC1	2	0	0
XTP3TPA	2	0	0
BRD2	2	0	0
CASK	2	0	0
CDIPT	2	0	0
DAZAP2	2	0	0
DHRS3	2	0	0
FAM120AOS	2	0	0
GNAI2	2	0	0
HM13	2	0	0
ID1	2	0	0
IPO7	2	0	0
ITPR3	2	0	0
KITLG	2	0	0
KRT8	2	0	0
LRRC40	2	0	0
MAP3K7	2	0	0
OGT	2	0	0
WDR43	2	0	0
WWOX	2	0	0
ZFYVE28	2	0	0
ZNF294	2	0	0
AUTS2	2	0	0
HAGHL	2	0	0
KIF22	2	0	0
RPS6	2	0	0
SPAG9	2	0	0
TMEM48	2	0	0
TOMM40	2	0	0
TOP2A	2	0	0
VCP	2	0	0
ZNF289	2	0	0
C2orf7	2	0	0
CREB3L1	2	0	0
DDAH1	2	0	0
ERRFI1	2	0	0
FNTB	2	0	0
GANAB	2	0	0
LOC153364	2	0	0
NT5E	2	0	0
P18SRP	2	0	0
PDGFC	2	0	0
PRKCI	2	0	0
PTRF	2	0	0
REXO2	2	0	0
TBC1D10A	2	0	0
ACTG1	2	0	0
ATP6V1B2	2	0	0
BRD8	2	0	0
C10orf22	2	0	0
C1orf149	2	0	0
CENTB2	2	0	0
CFL1	2	0	0
CUL4B	2	0	0
EMG1	2	0	0
FAM100B	2	0	0
GRINA	2	0	0
GTF2A1	2	0	0
HK2	2	0	0
KIAA0152	2	0	0
MTERFD3	2	0	0
NDUFA13	2	0	0
NRAS	2	0	0
PARD3	2	0	0
PMP22	2	0	0
PRPF8	2	0	0
RAP2C	2	0	0
RBBP7	2	0	0
RPL31	2	0	0
RPL6	2	0	0
SEC61A1	2	0	0
SNRPD2	2	0	0
SUPT7L	2	0	0
UBP1	2	0	0
UPRT	2	0	0
YIPF5	2	0	0
APTX	2	0	0
CNOT10	2	0	0
COX4I1	2	0	0
CRB3	2	0	0
DRAP1	2	0	0
FLJ35220	2	0	0
FLOT1	2	0	0
GALNT10	2	0	0
GCN1L1	2	0	0
ITGA5	2	0	0
JAG2	2	0	0
KIAA1033	2	0	0
LSM12	2	0	0
NR2F6	2	0	0
POLR1C	2	0	0
PPP4C	2	0	0
RPL37	2	0	0
2012-09-07	2	0	0
SETD8	2	0	0
SLC12A2	2	0	0
SLC30A7	2	0	0
TUFM	2	0	0
YKT6	2	0	0
CLDND1	2	0	0
DCUN1D3	2	0	0
DIAPH1	2	0	0
EMP3	2	0	0
EWSR1	2	0	0
GABARAPL1	2	0	0
GADD45A	2	0	0
LNPEP	2	0	0
MAP3K1	2	0	0
PLEC1	2	0	0
PPP1R15A	2	0	0
PROCR	2	0	0
PSMD2	2	0	0
RAB23	2	0	0
RAB34	2	0	0
SCAMP1	2	0	0
TNRC6C	2	0	0
TPD52L2	2	0	0
ABTB1	2	0	0
BNIP3	2	0	0
CCDC28A	2	0	0
ENY2	2	0	0
KDELR1	2	0	0
MAML2	2	0	0
MLLT6	2	0	0
UBE3A	2	0	0
ATF7	2	0	0
CAPZB	2	0	0
FAHD1	2	0	0
FLJ11171	2	0	0
SPAG7	2	0	0
AKR1A1	2	0	0
ARL5A	2	0	0
C22orf9	2	0	0
C2orf33	2	0	0
C6orf62	2	0	0
CHD3	2	0	0
CLCN5	2	0	0
DDAH2	2	0	0
DKK1	2	0	0
GBF1	2	0	0
LIX1L	2	0	0
NRP2	2	0	0
PAK2	2	0	0
POLR2K	2	0	0
PRPF40A	2	0	0
PSMC3	2	0	0
RPE	2	0	0
TOB1	2	0	0
ZCCHC7	2	0	0
GPX3	2	0	0
BIN1	2	0	0
BRMS1L	2	0	0
CARM1	2	0	0
EPS8	2	0	0
PAK1	2	0	0
PKM2	2	0	0
TUBG1	2	0	0
CROP	2	0	0
MESDC1	2	0	0
ST13	2	0	0
ZCCHC3	2	0	0
TRAF7	2	0	0
COIL	2	0	0
DLST	2	0	0
FLJ36031	2	0	0
SLC5A6	2	0	0
ACVR1B	2	0	0
CHES1	2	0	0
CPSF2	2	0	0
SNAP23	2	0	0
FKBP3	2	0	0
KIF1B	2	0	0
SMARCC1	2	0	0
KLHDC8B	2	0	0
NLK	2	0	0
SEMA4C	2	0	0
TGFBR1	2	0	0
MAPK6	2	0	0
YTHDF3	2	0	0
EDEM3	2	0	0
FBXO33	2	0	0
FLJ90709	2	0	0
INTS2	2	0	0
MGC61598	2	0	0
NAT12	2	0	0
PRICKLE2	2	0	0
SEL1L	2	0	0
ARL2BP	2	0	0
GALNT7	2	0	0
POLDIP2	2	0	0
WEE1	2	0	0
KALRN	2	0	0
AP3D1	2	0	0
APP	2	0	0
C1orf9	2	0	0
KIAA1598	2	0	0
KPNA2	2	0	0
RSBN1	2	0	0
SUMF1	2	0	0
ZNF608	2	0	0
CPNE2	2	0	0
CRIM1	2	0	0
DERL2	2	0	0
FNDC3B	2	0	0
FRMD4A	2	0	0
HABP4	2	0	0
JAZF1	2	0	0
OBFC2A	2	0	0
TIMP2	2	0	0
TNFAIP1	2	0	0
NFASC	2	0	0
THRAP2	2	0	0
WAPAL	2	0	0
ARIH2	2	0	0
BAZ1B	2	0	0
SDC1	2	0	0
C3orf14	2	0	0
GNPDA2	2	0	0
SP2	2	0	0
TMEM47	2	0	0
ADIPOR2	2	0	0
ANKFY1	2	0	0
CHMP2B	2	0	0
FA2H	2	0	0
PAQR8	2	0	0
RXRA	2	0	0
YIPF6	2	0	0
BAP1	2	0	0
KHDRBS1	2	0	0
RFX5	2	0	0
C9orf90	2	0	0
FLOT2	2	0	0
JUP	2	0	0
NUP210	2	0	0
RPS6KA1	2	0	0
SAMD10	2	0	0
ACO2	2	0	0
TPM3	2	0	0
TRAP1	2	0	0
CIT	2	0	0
SPRY2	2	0	0
C5orf15	2	0	0
CITED2	2	0	0
EGFR	2	0	0
GNG12	2	0	0
NDST1	2	0	0
NETO2	2	0	0
SLC25A37	2	0	0
UBE2Z	2	0	0
NPNT	2	0	0
SENP1	2	0	0
TSHZ1	2	0	0
DPYSL2	2	0	0
HOXA3	2	0	0
NBEA	2	0	0
SLC2A1	2	0	0
ITGA9	2	0	0
PCDHGC3	2	0	0
DHX40	2	0	0
HBS1L	2	0	0
PAX8	2	0	0
SLC39A13	2	0	0
CLK2	2	0	0
KIAA2013	2	0	0
KLHL12	2	0	0
LPHN1	2	0	0
MIF4GD	2	0	0
PLEKHF2	2	0	0
RNF44	2	0	0
ADD3	2	0	0
ARIH1	2	0	0
ENTPD5	2	0	0
FRAS1	2	0	0
ANP32E	2	0	0
ARHGAP24	2	0	0
ATP1B3	2	0	0
CLASP2	2	0	0
DHX30	2	0	0
GRAMD1A	2	0	0
MPHOSPH9	2	0	0
PRKACB	2	0	0
STXBP1	2	0	0
TTYH2	2	0	0
KARS	2	0	0
MBD6	2	0	0
CETN2	2	0	0
UBE2D3	2	0	0
EFNB2	2	0	0
OFD1	2	0	0
PKN3	2	0	0
ALS2CR2	2	0	0
ARHGAP21	2	0	0
GPS2	2	0	0
MDFIC	2	0	0
MECP2	2	0	0
INPP5A	2	0	0
RAB9A	2	0	0
NDFIP1	2	0	0
ZNF664	2	0	0
HRB	2	0	0
PSME3	2	0	0
DUSP3	2	0	0
KIF21A	2	0	0
BAIAP2	2	0	0
PLEKHA3	2	0	0
SPSB1	2	0	0
PNRC2	2	0	0
SDF2L1	2	0	0
NPM1	2	0	0
PAIP1	2	0	0
SCML2	2	0	0
TXNDC12	2	0	0
C10orf6	2	0	0
CHST11	2	0	0
LIMD1	2	0	0
NRN1	2	0	0
PRKAR1A	2	0	0
PRKCE	2	0	0
ZADH2	2	0	0
CPEB1	2	0	0
CREB3L2	2	0	0
MORF4L1	2	0	0
PLEKHA5	2	0	0
ITGA3	2	0	0
HOXB2	2	0	0
CDH2	2	0	0
CEP170	2	0	0
MYH10	2	0	0
PHF1	2	0	0
RAI1	2	0	0
TTC7B	2	0	0
ACSL1	2	0	0
ALDH1A1	2	0	0
CENTG3	2	0	0
CLDN12	2	0	0
PDAP1	2	0	0
SGK	2	0	0
ATP2A2	2	0	0
IARS2	2	0	0
KPNA4	2	0	0
VDAC1	2	0	0
TPI1	2	0	0
BTBD7	2	0	0
CALM1	2	0	0
FASTK	2	0	0
IGSF3	2	0	0
NPTN	2	0	0
SLC6A8	2	0	0
USP6	2	0	0
COL12A1	2	0	0
DAG1	2	0	0
DDEF2	2	0	0
DNAJC13	2	0	0
GJA1	2	0	0
NRG1	2	0	0
PUM1	2	0	0
RAB8B	2	0	0
RAPH1	2	0	0
RBMS1	2	0	0
SPIRE1	2	0	0
ARID4B	2	0	0
FIGN	2	0	0
NDEL1	2	0	0
AP1S2	2	0	0
ARHGDIA	2	0	0
CASR	2	0	0
DDX3X	2	0	0
FHOD1	2	0	0
FN1	2	0	0
FXR2	2	0	0
NUP153	2	0	0
PLEKHC1	2	0	0
TRAM1L1	2	0	0
MRPS7	2	0	0
KPNB1	2	0	0
RAD17	2	0	0
USP48	2	0	0
DDX5	2	0	0
TRPS1	2	0	0
ATAD2	2	0	0
TMEM64	2	0	0
FLJ10154	2	0	0
PAG1	2	0	0
PCBP2	2	0	0
RECK	2	0	0
EHD1	2	0	0
PPP2R5E	2	0	0
BCL7C	2	0	0
CPSF4	2	0	0
SPSB3	2	0	0
ZMYM3	2	0	0
FGFR1	2	0	0
GOLT1B	2	0	0
BRI3	2	0	0
PPP2R5A	2	0	0
CTCF	2	0	0
H3F3A	2	0	0
ADIPOR1	2	0	0
OSBPL7	2	0	0
ENC1	2	0	0
HMGB2	2	0	0
SNX5	2	0	0
ZAK	2	0	0
CNOT6L	2	0	0
SF1	2	0	0
TADA1L	2	0	0
TFDP2	2	0	0
MYLK	2	0	0
NCL	2	0	0
C22orf5	2	0	0
C9orf150	2	0	0
CD44	2	0	0
MYO1B	2	0	0
NPC1	2	0	0
NRF1	2	0	0
OAZ2	2	0	0
TCF2	2	0	0
TMEPAI	2	0	0
UBLCP1	2	0	0
PFKFB3	2	0	0
TRIM65	2	0	0
C12orf23	2	0	0
HIPK2	2	0	0
SLC6A6	2	0	0
ACLY	2	0	0
CDC42BPB	2	0	0
DCP2	2	0	0
KIAA1787	2	0	0
C5orf13	2	0	0
EPB41	2	0	0
ADAM33	2	0	0
RASSF5	2	0	0
ARRDC3	2	0	0
EIF3S1	2	0	0
F11R	2	0	0
SFPQ	2	0	0
SLC43A2	2	0	0
CCAR1	2	0	0
CCDC117	2	0	0
MGA	2	0	0
LARP4	2	0	0
GPR157	2	0	0
BIN3	2	0	0
XPO4	2	0	0
GCLC	2	0	0
CAMKK2	2	0	0
CPSF6	2	0	0
DEXI	2	0	0
FAM83F	2	0	0
LIN7C	2	0	0
PPID	2	0	0
PSMD7	2	0	0
SYPL1	2	0	0
CHD1	2	0	0
TFRC	2	0	0
GOLGA4	2	0	0
ACIN1	2	0	0
KIAA1737	2	0	0
NCK2	2	0	0
FGD1	2	0	0
MAP3K3	2	0	0
METT10D	2	0	0
ZCCHC17	2	0	0
ARHGEF12	2	0	0
YWHAH	2	0	0
ESRRA	2	0	0
RBM12	2	0	0
MAP3K11	2	0	0
CPNE8	2	0	0
ITGA6	2	0	0
SLC35C2	2	0	0
CAMTA1	2	0	0
UBE2I	2	0	0
CBX4	2	0	0
PIK4CB	2	0	0
TMEM33	2	0	0
LCP1	2	0	0
PPP4R1	2	0	0
RNF13	2	0	0
CALM2	2	0	0
PSCD3	2	0	0
THBS1	2	0	0
LSM14A	2	0	0
IRS2	2	0	0
ITGB1	2	0	0
AHNAK	2	0	0
CNN3	2	0	0
L1CAM	2	0	0
LAMP2	2	0	0
MRAS	2	0	0
SPARC	2	0	0
AARS2	2	0	0
ACSL3	2	0	0
B4GALT2	2	0	0
C14orf118	2	0	0
C19orf33	2	0	0
CCM2	2	0	0
CLU	2	0	0
CNKSR3	2	0	0
DTL	2	0	0
FAM65A	2	0	0
FGF11	2	0	0
IDS	2	0	0
IGFBP2	2	0	0
IL7R	2	0	0
KLF7	2	0	0
LYSMD2	2	0	0
MRPL45	2	0	0
MSRB3	2	0	0
MYO1E	2	0	0
PDLIM7	2	0	0
PREB	2	0	0
SAMD4A	2	0	0
SDC4	2	0	0
SH3RF1	2	0	0
SLC22A18	2	0	0
TEX264	2	0	0
TNPO1	2	0	0
TRIM8	2	0	0
TUBB6	2	0	0
UCHL5	2	0	0
HSD3B7	2	0	0
SLC1A5	2	0	0
UBXD2	2	0	0
AAK1	2	0	0
C9orf142	2	0	0
C9orf75	2	0	0
IMP3	2	0	0
LOXL2	2	0	0
LZTS2	2	0	0
PPP2R3A	2	0	0
PTGES2	2	0	0
TACC1	2	0	0
CTNNB1	2	0	0
C20orf59	2	0	0
CENTG2	2	0	0
FANCF	2	0	0
GALNAC4S-6ST	2	0	0
HOXB3	2	0	0
MAL2	2	0	0
MDN1	2	0	0
METAP2	2	0	0
PLXNB2	2	0	0
RKHD2	2	0	0
TRIM16	2	0	0
ACCN1	2	0	0
C14orf151	2	0	0
C6orf113	2	0	0
HSP90AB1	2	0	0
LARS	2	0	0
LDOC1L	2	0	0
MCOLN3	2	0	0
MCRS1	2	0	0
MGC70857	2	0	0
MT1X	2	0	0
RAB24	2	0	0
SBF2	2	0	0
C14orf100	2	0	0
MLL2	2	0	0
MYBL1	2	0	0
NRP1	2	0	0
ALCAM	2	0	0
C11orf10	2	0	0
C15orf41	2	0	0
CSDA	2	0	0
DCTN3	2	0	0
DDB1	2	0	0
EEF1A2	2	0	0
EEF2	2	0	0
HMOX1	2	0	0
HOXB7	2	0	0
HSPA8	2	0	0
HSPD1	2	0	0
LDHA	2	0	0
MEN1	2	0	0
NUP188	2	0	0
PACS1	2	0	0
PCNA	2	0	0
PFKFB4	2	0	0
PTPRF	2	0	0
PYCR1	2	0	0
RAC2	2	0	0
RPS12	2	0	0
SNAG1	2	0	0
SPIN1	2	0	0
TNFAIP2	2	0	0
TOM1L2	2	0	0
USP7	2	0	0
CREBL2	2	0	0
ZBTB38	2	0	0
AXL	2	0	0
C11orf57	2	0	0
CD63	2	0	0
CTBP2	2	0	0
CXorf15	2	0	0
FAM43A	2	0	0
HRAS	2	0	0
LOC283871	2	0	0
MAPK10	2	0	0
MRPL34	2	0	0
NFAT5	2	0	0
NQO1	2	0	0
SERPINH1	2	0	0
SLC35A4	2	0	0
TIMELESS	2	0	0
VCL	2	0	0
WWTR1	2	0	0
C8orf73	2	0	0
CAPZA1	2	0	0
CHST5	2	0	0
COQ5	2	0	0
HDGF2	2	0	0
IKIP	2	0	0
LEPRE1	2	0	0
METRN	2	0	0
MFHAS1	2	0	0
MGEA5	2	0	0
RHBDD2	2	0	0
STARD10	2	0	0
TXNDC14	2	0	0
BIRC6	2	0	0
DYNC1H1	2	0	0
FAM20C	2	0	0
HOXC9	2	0	0
ZBTB16	2	0	0
C3orf39	2	0	0
DNMT3A	2	0	0
HLA-B	2	0	0
ICAM1	2	0	0
PRIC285	2	0	0
PRR12	2	0	0
TIMP1	2	0	0
VPS26B	2	0	0
C12orf24	2	0	0
DDT	2	0	0
DLX1	2	0	0
ELOF1	2	0	0
H3F3B	2	0	0
JMJD1A	2	0	0
KRT80	2	0	0
NUCB1	2	0	0
PQBP1	2	0	0
PRKD2	2	0	0
SAMM50	2	0	0
SNRPB2	2	0	0
SNRPF	2	0	0
STK19	2	0	0
ELL2	2	0	0
BAIAP2L1	2	0	0
FAM46B	2	0	0
KIAA1191	2	0	0
ME1	2	0	0
NUDT16L1	2	0	0
PDLIM2	2	0	0
RBM35B	2	0	0
RGL2	2	0	0
WAS	2	0	0
ATP8B2	2	0	0
ATPAF1	2	0	0
C11orf56	2	0	0
C17orf37	2	0	0
DCTN1	2	0	0
IRX3	2	0	0
MICAL3	2	0	0
RPL10A	2	0	0
SPHK1	2	0	0
TRIB1	2	0	0
C15orf42	2	0	0
KIAA1958	2	0	0
PHACTR2	2	0	0
CHM	2	0	0
DSCR1	2	0	0
HBXIP	2	0	0
MSTO1	2	0	0
INTS3	2	0	0
ISOC1	2	0	0
MGAT2	2	0	0
RAD50	2	0	0
TLCD1	2	0	0
AKR1B1	2	0	0
ZNRF3	2	0	0
ASXL2	2	0	0
EIF2AK2	2	0	0
FH	2	0	0
MKKS	2	0	0
NNMT	2	0	0
OXA1L	2	0	0
PARP9	2	0	0
EEF1A1	2	0	0
MAP3K7IP2	2	0	0
STCH	2	0	0
CBR3	2	0	0
GNG11	2	0	0
HGSNAT	2	0	0
TERF2	2	0	0
UBL3	2	0	0
YTHDC1	2	0	0
FBXL7	2	0	0
CD276	2	0	0
FAM64A	2	0	0
GLIPR1	2	0	0
ANKIB1	1	0	0
BTBD6	1	0	0
C17orf56	1	0	0
GOLGA5	1	0	0
MAGED2	1	0	0
MRPS18B	1	0	0
PJA1	1	0	0
PPM2C	1	0	0
PPP1R14B	1	0	0
RPL19	1	0	0
2012-09-03	1	0	0
SLC5A3	1	0	0
TCEB2	1	0	0
UTP20	1	0	0
YAP1	1	0	0
B3GNT1	1	0	0
bA16L21.2.1	1	0	0
C20orf142	1	0	0
C9orf78	1	0	0
COMMD8	1	0	0
HCCA2	1	0	0
HDAC2	1	0	0
HINT1	1	0	0
IKZF4	1	0	0
KIAA1727	1	0	0
LOC388135	1	0	0
NIP7	1	0	0
NUDC	1	0	0
PPP1R14C	1	0	0
PROSC	1	0	0
RAMP2	1	0	0
RNF126	1	0	0
SDCCAG10	1	0	0
SPCS3	1	0	0
TMED3	1	0	0
UHRF1	1	0	0
VKORC1	1	0	0
YIF1A	1	0	0
YIF1B	1	0	0
ZFYVE19	1	0	0
ASNS	1	0	0
BRD4	1	0	0
C14orf103	1	0	0
C20orf24	1	0	0
C6orf111	1	0	0
DIRC2	1	0	0
GPD2	1	0	0
HSP90B1	1	0	0
IL18BP	1	0	0
IVNS1ABP	1	0	0
PPP3CB	1	0	0
RAB3IP	1	0	0
RAB43	1	0	0
RBM18	1	0	0
SARS	1	0	0
SOD1	1	0	0
STK3	1	0	0
TMED9	1	0	0
TNPO2	1	0	0
TRMT5	1	0	0
XYLT1	1	0	0
KIAA1303	1	0	0
LSM11	1	0	0
LTBP3	1	0	0
MRRF	1	0	0
SEC24D	1	0	0
ZDHHC9	1	0	0
APPBP1	1	0	0
C11orf58	1	0	0
C1orf164	1	0	0
CCDC59	1	0	0
CCT2	1	0	0
CDS1	1	0	0
CETN3	1	0	0
CRYAB	1	0	0
CTHRC1	1	0	0
DDX24	1	0	0
ENO1	1	0	0
FBXW10	1	0	0
FZD6	1	0	0
GGH	1	0	0
GNG7	1	0	0
GPKOW	1	0	0
GSTM1	1	0	0
GSTM2	1	0	0
GSTM4	1	0	0
HSPB8	1	0	0
HSPC152	1	0	0
KIAA0174	1	0	0
KIF3A	1	0	0
LRRC42	1	0	0
MAPK13	1	0	0
NAPE-PLD	1	0	0
NUP155	1	0	0
OR51B6	1	0	0
PGF	1	0	0
PMPCB	1	0	0
PSMB3	1	0	0
PSMB4	1	0	0
RNF12	1	0	0
SIPA1L2	1	0	0
SLC26A2	1	0	0
SNF1LK2	1	0	0
SRPK2	1	0	0
SSRP1	1	0	0
STIP1	1	0	0
STT3A	1	0	0
THOC3	1	0	0
TMEM41B	1	0	0
TMEM60	1	0	0
ZC3H12B	1	0	0
ZFYVE1	1	0	0
ZIK1	1	0	0
ZNF593	1	0	0
ADC	1	0	0
ANKH	1	0	0
EIF2S2	1	0	0
KCNC4	1	0	0
PPP2R2A	1	0	0
SLC25A25	1	0	0
ZBTB7A	1	0	0
ZFPM1	1	0	0
ADCK1	1	0	0
ARMC5	1	0	0
ATE1	1	0	0
C10orf119	1	0	0
C9orf16	1	0	0
COL4A2	1	0	0
CRABP2	1	0	0
CSGlcA-T	1	0	0
CYP2R1	1	0	0
DLAT	1	0	0
DNMT1	1	0	0
EXT2	1	0	0
HCFC1	1	0	0
HNRPA0	1	0	0
HSPC268	1	0	0
KIAA0515	1	0	0
MCM3	1	0	0
MCM4	1	0	0
MRPS23	1	0	0
NDUFC1	1	0	0
NUP54	1	0	0
PDCD7	1	0	0
PLEKHJ1	1	0	0
PRPF38A	1	0	0
RAD51	1	0	0
RBM14	1	0	0
RFC3	1	0	0
RNF168	1	0	0
SIVA1	1	0	0
SLC25A11	1	0	0
SLC39A1	1	0	0
SLC39A3	1	0	0
SOCS3	1	0	0
SUCLG1	1	0	0
SURB7	1	0	0
TAF5L	1	0	0
TPM2	1	0	0
WDR8	1	0	0
ALG8	1	0	0
CAMK2N1	1	0	0
DGKZ	1	0	0
EPC2	1	0	0
FAM76B	1	0	0
FAM84B	1	0	0
FLJ32549	1	0	0
HOOK1	1	0	0
HTATIP2	1	0	0
LOC201725	1	0	0
MSH6	1	0	0
PXMP2	1	0	0
SRPR	1	0	0
TFB2M	1	0	0
TFCP2	1	0	0
TMEM101	1	0	0
UNQ501	1	0	0
ANLN	1	0	0
ARF1	1	0	0
ARF5	1	0	0
C9orf58	1	0	0
CBX5	1	0	0
CMPK	1	0	0
EPOR	1	0	0
GAPDH	1	0	0
GLUD1	1	0	0
GRPEL1	1	0	0
HNRPAB	1	0	0
IWS1	1	0	0
MCM8	1	0	0
NIBP	1	0	0
PPP1R8	1	0	0
PRC1	1	0	0
PRKCSH	1	0	0
PRMT8	1	0	0
RABEP1	1	0	0
RFC2	1	0	0
RUNDC1	1	0	0
STAM	1	0	0
TMEM93	1	0	0
TTK	1	0	0
TUBA3D	1	0	0
USP5	1	0	0
ZDHHC22	1	0	0
CIB1	1	0	0
EIF2B5	1	0	0
FKBP2	1	0	0
GABRB3	1	0	0
LIN7B	1	0	0
MAF1	1	0	0
RAB12	1	0	0
ROCK2	1	0	0
RPL41	1	0	0
SAP130	1	0	0
TMSB10	1	0	0
USP25	1	0	0
XPR1	1	0	0
ZBTB9	1	0	0
ZNF444	1	0	0
ACBD3	1	0	0
AGPAT1	1	0	0
ARL6IP4	1	0	0
ATP5C1	1	0	0
C18orf37	1	0	0
C20orf43	1	0	0
CHMP1A	1	0	0
CHMP2A	1	0	0
CIAPIN1	1	0	0
CNOT1	1	0	0
COG1	1	0	0
CTR9	1	0	0
DEDD	1	0	0
DGUOK	1	0	0
EIF3S4	1	0	0
EPB41L4A	1	0	0
EXOC7	1	0	0
FAM96B	1	0	0
FDPS	1	0	0
FLJ38984	1	0	0
FLJ39779	1	0	0
GFM1	1	0	0
GLE1L	1	0	0
GRIN2D	1	0	0
GTF3C1	1	0	0
HCCS	1	0	0
HSPC171	1	0	0
HYOU1	1	0	0
MED31	1	0	0
MGC99813	1	0	0
MON1B	1	0	0
MTMR12	1	0	0
NEDD8	1	0	0
OTUD5	1	0	0
PDCD5	1	0	0
POLE3	1	0	0
POP4	1	0	0
PSENEN	1	0	0
PSMA6	1	0	0
RP13-15M17.2	1	0	0
RPL27A	1	0	0
RPL38	1	0	0
RPS18	1	0	0
SELS	1	0	0
SLC35B2	1	0	0
SMS	1	0	0
SNRPG	1	0	0
STOML2	1	0	0
SUV39H1	1	0	0
TINF2	1	0	0
TOR3A	1	0	0
TXNDC4	1	0	0
ZMYND12	1	0	0
76P	1	0	0
ABCC4	1	0	0
ABI2	1	0	0
AP1M1	1	0	0
ATP5B	1	0	0
C6orf89	1	0	0
CFDP1	1	0	0
CLN3	1	0	0
CPSF3	1	0	0
CYB561D2	1	0	0
DDX21	1	0	0
DKFZP686A01247	1	0	0
ERCC1	1	0	0
FBXO22	1	0	0
FBXW9	1	0	0
FLNA	1	0	0
FOXD1	1	0	0
GCNT2	1	0	0
GDI2	1	0	0
HSPA14	1	0	0
ICT1	1	0	0
JAGN1	1	0	0
LEPROT	1	0	0
LSR	1	0	0
MGAT5B	1	0	0
MRPL33	1	0	0
MTPN	1	0	0
NUP214	1	0	0
POLR1D	1	0	0
PPIL1	1	0	0
RGS10	1	0	0
SCAMP2	1	0	0
2012-09-09	1	0	0
STS-1	1	0	0
SUDS3	1	0	0
TACSTD1	1	0	0
TOMM20	1	0	0
TUSC3	1	0	0
USP3	1	0	0
ZDHHC23	1	0	0
ABHD4	1	0	0
CLIC1	1	0	0
COQ10B	1	0	0
GCN5L2	1	0	0
IGFBP6	1	0	0
IRAK1	1	0	0
LOC91461	1	0	0
PEX11B	1	0	0
PLSCR3	1	0	0
PTEN	1	0	0
RGS2	1	0	0
SLC4A2	1	0	0
SRXN1	1	0	0
TFPI2	1	0	0
WHSC1L1	1	0	0
BICC1	1	0	0
FBXW11	1	0	0
HERC4	1	0	0
HSD17B11	1	0	0
2012-03-06	1	0	0
RTKN	1	0	0
SUPT4H1	1	0	0
AGPAT6	1	0	0
ANKRD32	1	0	0
C11orf74	1	0	0
GPR176	1	0	0
HEXIM2	1	0	0
RASA3	1	0	0
WDR75	1	0	0
B3GNT2	1	0	0
C6orf66	1	0	0
CAPNS2	1	0	0
CPOX	1	0	0
CREB3L4	1	0	0
DCHS1	1	0	0
EDD1	1	0	0
GPR180	1	0	0
GTF2A2	1	0	0
IRF3	1	0	0
KIAA1026	1	0	0
NCOA6	1	0	0
PEX5	1	0	0
PPP1R1C	1	0	0
PPP6C	1	0	0
RER1	1	0	0
TRIM37	1	0	0
UBE2M	1	0	0
UBXD8	1	0	0
ZCCHC9	1	0	0
DNAJC14	1	0	0
EGLN1	1	0	0
TUFT1	1	0	0
ARHGAP29	1	0	0
ATP6V1F	1	0	0
BDP1	1	0	0
CDH6	1	0	0
GSTO2	1	0	0
KIAA1826	1	0	0
LOC203547	1	0	0
METTL9	1	0	0
PJA2	1	0	0
PLS1	1	0	0
PRICKLE1	1	0	0
SH3BGRL2	1	0	0
SH3BP5	1	0	0
SLC25A45	1	0	0
SLC43A3	1	0	0
DUSP16	1	0	0
VPS25	1	0	0
NAT5	1	0	0
QARS	1	0	0
SCD	1	0	0
SMUG1	1	0	0
TARBP2	1	0	0
ELF4	1	0	0
DDX19A	1	0	0
GSPT1	1	0	0
CRTAP	1	0	0
GNPTAB	1	0	0
LOC285636	1	0	0
SH2B3	1	0	0
SUHW2	1	0	0
UGCGL1	1	0	0
CDV3	1	0	0
GNB4	1	0	0
2'-PDE	1	0	0
BZW2	1	0	0
FAM53C	1	0	0
HDHD1A	1	0	0
MED6	1	0	0
PLEKHH1	1	0	0
PPTC7	1	0	0
PYGO2	1	0	0
SENP2	1	0	0
GALNT1	1	0	0
KCNIP3	1	0	0
EXOSC9	1	0	0
JMJD3	1	0	0
SMARCA5	1	0	0
AFTPH	1	0	0
JDP2	1	0	0
STRN3	1	0	0
AP2B1	1	0	0
ARHGAP17	1	0	0
C1orf175	1	0	0
PFTK1	1	0	0
RAI14	1	0	0
YWHAQ	1	0	0
NET1	1	0	0
PAN3	1	0	0
RBM26	1	0	0
SUZ12	1	0	0
TM9SF2	1	0	0
C2orf17	1	0	0
FAM57A	1	0	0
FMNL2	1	0	0
ITGB8	1	0	0
MAP3K2	1	0	0
MIDN	1	0	0
NBL1	1	0	0
OCRL	1	0	0
PTGFRN	1	0	0
RIPK5	1	0	0
YPEL2	1	0	0
BNC2	1	0	0
CMTM4	1	0	0
DYNC1LI2	1	0	0
FAM45A	1	0	0
FBXL5	1	0	0
FLJ25476	1	0	0
IL8	1	0	0
LAPTM4A	1	0	0
LYPD6	1	0	0
NPLOC4	1	0	0
RBM24	1	0	0
RHOC	1	0	0
SQSTM1	1	0	0
ANKRD13B	1	0	0
CAMKK1	1	0	0
CAPZA2	1	0	0
SPTLC1	1	0	0
TGFBR3	1	0	0
FAM35A	1	0	0
GTF2I	1	0	0
P15RS	1	0	0
NARG1	1	0	0
SLC25A26	1	0	0
EMP2	1	0	0
RFFL	1	0	0
SORD	1	0	0
ZNF148	1	0	0
ZNF706	1	0	0
ARHGEF1	1	0	0
GRSF1	1	0	0
SLC25A15	1	0	0
C9orf86	1	0	0
DUS1L	1	0	0
HDDC3	1	0	0
KIAA1815	1	0	0
PI4K2B	1	0	0
RHOT2	1	0	0
TOR2A	1	0	0
ULK3	1	0	0
ZNF518	1	0	0
GEMIN4	1	0	0
DPY19L3	1	0	0
HOXC6	1	0	0
NR1D2	1	0	0
OPA1	1	0	0
PNKD	1	0	0
AGRN	1	0	0
CORO1C	1	0	0
GNS	1	0	0
GOLPH2	1	0	0
LITAF	1	0	0
MBNL2	1	0	0
NEK6	1	0	0
PRKAG2	1	0	0
RHEB	1	0	0
RND3	1	0	0
SSR3	1	0	0
STEAP3	1	0	0
ANKRD17	1	0	0
IFT20	1	0	0
ATP11A	1	0	0
DENND1A	1	0	0
FAM120A	1	0	0
FAM53B	1	0	0
FAM73B	1	0	0
IDH3G	1	0	0
IER3IP1	1	0	0
KIAA1468	1	0	0
POLRMT	1	0	0
SAMD1	1	0	0
TXNIP	1	0	0
USP8	1	0	0
SEMA5B	1	0	0
ALS2CR13	1	0	0
CBL	1	0	0
RYBP	1	0	0
SGCD	1	0	0
TMEM166	1	0	0
VPS18	1	0	0
NUCKS1	1	0	0
POGZ	1	0	0
SERTAD2	1	0	0
UBE3C	1	0	0
FOXJ3	1	0	0
KIAA0528	1	0	0
MLLT11	1	0	0
ACPL2	1	0	0
CCDC97	1	0	0
CNOT8	1	0	0
CTDSP1	1	0	0
ING1	1	0	0
KIAA1967	1	0	0
LEO1	1	0	0
MKNK1	1	0	0
MSI2	1	0	0
RAVER1	1	0	0
TIMM44	1	0	0
TMEM54	1	0	0
CNP	1	0	0
HTATSF1	1	0	0
PTPRS	1	0	0
SLC16A1	1	0	0
SLC20A1	1	0	0
SPG3A	1	0	0
STX2	1	0	0
ZC3HC1	1	0	0
ZFR	1	0	0
DDX17	1	0	0
BANF1	1	0	0
C4orf34	1	0	0
CAMK1D	1	0	0
RNF10	1	0	0
TSPAN12	1	0	0
FUK	1	0	0
CTBP1	1	0	0
ACVR1	1	0	0
GTF2H1	1	0	0
USP10	1	0	0
GABARAPL2	1	0	0
RCN2	1	0	0
RNF123	1	0	0
SYVN1	1	0	0
EIF3S10	1	0	0
GPRIN1	1	0	0
[truncated: 1,419 more rows]
