# Supplementary material for: Combinatorial network of transcriptional regulation and microRNA regulation in human cancer
Source: BMC Syst Biol. 2012 Jun 12;6:61. doi: 10.1186/1752-0509-6-61 (PMC3483236; doi:10.1186/1752-0509-6-61)
Supplement: Additional file 7 — Table S3. Significantly coordinating regulator pairs from the human cancer combinatorial regulatory network. [file 1752-0509-6-61-S7.xls]

## Sheet: coPairs
Supplement to "Combinatorial Regulation Network involving TFs and miRs": Coordinating TF-TF, miRNA-miRNA, and TF-miRNA pairs
this table includes significantly co-regulating regulator pairs according to one-sided Fisher's exact test (p<0.01)
count1', 'count2', and 'coCount' refers to the number of targets of the first regulator, the number of the targets of the second regulator, and the number of shared targets of both regulators.
reg1.to.reg2' and 'reg2.to.reg1' indicate whether there is a regulation between the two coordinating regulators.
type	reg1	reg2	coCount	count1	count2	reg1.to.reg2	reg2.to.reg1	fisher.pval
mir.mir	hsa-mir-25	hsa-mir-92	4	40	14	0	0	1.48402e-05
mir.mir	hsa-let-7i	hsa-let-7c	3	23	9	0	0	2.18274e-05
mir.mir	hsa-mir-130a	hsa-mir-152	2	25	3	0	0	0.000153606
mir.mir	hsa-mir-29b	hsa-mir-30b	2	20	4	0	0	0.000194074
mir.mir	hsa-let-7c	hsa-let-7b	2	9	11	0	0	0.000335304
mir.mir	hsa-let-7c	hsa-let-7f	2	9	16	0	0	0.000726584
mir.mir	hsa-mir-152	hsa-mir-210	1	3	1	0	0	0.00087822
mir.mir	hsa-mir-182	hsa-mir-96	3	20	36	0	0	0.00108383
mir.mir	hsa-mir-19a	hsa-mir-141	3	24	34	0	0	0.00158119
mir.mir	hsa-mir-195	hsa-mir-424	2	16	14	0	0	0.0018117
mir.mir	hsa-let-7i	hsa-let-7b	2	23	11	0	0	0.00229912
mir.mir	hsa-mir-194	hsa-mir-23a	3	27	35	0	0	0.00243596
mir.mir	hsa-mir-105	hsa-mir-194	2	10	27	0	0	0.00260413
mir.mir	hsa-let-7c	hsa-mir-151	1	9	1	0	0	0.00263466
mir.mir	hsa-mir-155	hsa-mir-383	1	9	1	0	0	0.00263466
mir.mir	hsa-mir-20	hsa-mir-216	2	25	11	0	0	0.00271666
mir.mir	hsa-mir-184	hsa-mir-302b	1	2	5	0	0	0.00292569
mir.mir	hsa-mir-34b	hsa-mir-363	1	5	2	0	0	0.00292569
mir.mir	hsa-mir-130b	hsa-mir-19a	2	12	24	0	0	0.0029916
mir.mir	hsa-mir-16	hsa-mir-20	2	12	25	0	0	0.0032454
mir.mir	hsa-mir-150	hsa-mir-374	1	3	4	0	0	0.0035098
mir.mir	hsa-mir-18	hsa-mir-32	2	14	24	0	0	0.00408954
mir.mir	hsa-mir-363	hsa-mir-10a	1	2	7	0	0	0.00409476
mir.mir	hsa-mir-130b	hsa-mir-106a	2	12	29	0	0	0.00435792
mir.mir	hsa-mir-148b	hsa-mir-130a	2	15	25	0	0	0.00509414
mir.mir	hsa-mir-18	hsa-mir-194	2	14	27	0	0	0.00516442
mir.mir	hsa-mir-21	hsa-mir-214	2	20	19	0	0	0.00524713
mir.mir	hsa-mir-222	hsa-mir-339	1	6	3	0	0	0.00526161
mir.mir	hsa-mir-199a	hsa-mir-181c	1	4	5	0	0	0.00584452
mir.mir	hsa-mir-181c	hsa-mir-199a	1	5	4	0	0	0.00584452
mir.mir	hsa-let-7g	hsa-mir-519d	1	5	4	0	0	0.00584452
mir.mir	hsa-mir-145	hsa-mir-146b	1	7	3	0	0	0.00613675
mir.mir	hsa-mir-146b	hsa-mir-145	1	3	7	0	0	0.00613675
mir.mir	hsa-mir-500	hsa-mir-10b	1	4	6	0	0	0.00701034
mir.mir	hsa-mir-494	hsa-mir-365	1	4	6	0	0	0.00701034
mir.mir	hsa-mir-199b	hsa-mir-199a	1	6	4	0	0	0.00701034
mir.mir	hsa-mir-10b	hsa-mir-500	1	6	4	0	0	0.00701034
mir.mir	hsa-mir-28	hsa-mir-326	1	8	3	0	0	0.00701137
mir.mir	hsa-mir-30d	hsa-mir-424	2	34	14	0	0	0.00812009
mir.mir	hsa-mir-135	hsa-mir-302d	1	7	4	0	0	0.00817514
mir.mir	hsa-mir-378	hsa-mir-192	1	6	5	0	0	0.00875651
mir.mir	hsa-mir-181c	hsa-mir-101	1	5	6	0	0	0.00875651
mir.mir	hsa-mir-140	hsa-mir-330	1	10	3	0	0	0.00875907
mir.mir	hsa-mir-23a	hsa-mir-106b	3	35	44	0	0	0.00979252
mir.mir	hsa-mir-20	hsa-mir-7	2	25	21	0	0	0.00991826
mir.mir	hsa-mir-27a	hsa-mir-328	1	17	2	0	0	0.00992985
tf.mir	GATA6	hsa-mir-23b	2	7	32	0	0	0.00173411
tf.mir	hsa-mir-342	TFAP2C	2	5	50	0	0	0.00204174
tf.mir	FLI1	hsa-mir-218	1	1	7	0	0	0.00204918
tf.mir	hsa-mir-29c	ZNF238	2	10	30	0	0	0.00321222
tf.mir	hsa-mir-16	TGIF1	2	12	25	0	0	0.0032454
tf.mir	E2F3	hsa-mir-215	2	54	6	0	0	0.00353306
tf.mir	SP1	hsa-mir-125b	3	62	20	0	0	0.00520918
tf.mir	CEBPD	hsa-mir-26b	1	1	18	0	0	0.00526932
tf.mir	HOXA9	hsa-mir-181b	2	35	11	0	0	0.0052941
tf.mir	GATA6	hsa-mir-339	1	7	3	0	0	0.00613675
tf.mir	hsa-mir-339	GATA6	1	3	7	0	0	0.00613675
tf.mir	FOXO1A	hsa-mir-383	1	23	1	0	0	0.00673302
tf.mir	hsa-mir-383	FOXO1A	1	1	23	0	0	0.00673302
tf.mir	LEF1	hsa-mir-130b	1	2	12	0	0	0.00701445
tf.mir	RREB1	hsa-mir-326	1	9	3	0	0	0.00788548
tf.mir	hsa-mir-326	RREB1	1	3	9	0	0	0.00788548
tf.mir	SMAD3	hsa-mir-122a	1	5	6	0	0	0.00875651
tf.tf	E2F4	E2F2	17	74	111	0	0	7.23434e-11
tf.tf	MYC	MAX	25	301	67	1	0	8.31437e-11
tf.tf	E2F4	E2F3	10	74	54	0	0	1.36633e-07
tf.tf	FOSL1	JUND	7	56	29	0	0	2.55949e-07
tf.tf	FOSL1	JUNB	4	56	11	0	0	1.9641e-05
tf.tf	RELA	NFKB1	5	22	59	0	0	2.72248e-05
tf.tf	TFAP2C	TFAP2A	9	50	122	1	0	4.32394e-05
tf.tf	JUN	JUND	8	174	29	0	0	6.59594e-05
tf.tf	STAT3	STAT1	8	55	90	0	0	7.49588e-05
tf.tf	FOSL1	JUN	11	56	174	0	1	8.29725e-05
tf.tf	E2F3	E2F2	7	54	111	0	0	0.00158568
tf.tf	STAT3	STAT6	3	55	17	0	0	0.00228951
tf.tf	MYC	E2F2	19	301	111	0	0	0.00324341
tf.tf	XBP1	ARNT	6	85	62	0	0	0.00400533
tf.tf	NFIA	NFIC	6	83	65	0	0	0.00450838
tf.tf	ETS1	ELK1	8	85	109	0	0	0.00518277
tf.tf	NFYC	MAX	4	41	67	0	0	0.00793498
